# Supplementary material for: Untargeted metabolomics analysis of Mucor racemosus Douchi fermentation process by gas chromatography with time‐of‐flight mass spectrometry
Source: Food Sci Nutr. 2019 Apr 21;7(5):1865–74. doi: 10.1002/fsn3.1042 (PMC6526693; doi:10.1002/fsn3.1042)
Supplement: Supplementary file 1 [file FSN3-7-1865-s001.xlsx]

## Sheet: file explanation
表头名称	描述
id	该物质在本次定性分析中的唯一数据编号
Peak	定性分析得到的物质名称
Similarity	定性分析中该物质与标准库中物质的匹配程度，取值[0, 1000], 越高说明定性出的物质越准确
rt	该物质的色谱保留时间
Count	该物质在所有实验组中检测到的次数
Mass	物质特征离子的质荷比
0h-3_1	0h-3_1样品相对定量值
0h-1_1	0h-1_1样品相对定量值
0h-2_1	0h-2_1样品相对定量值
0h-4_1	0h-4_1样品相对定量值
0h-5_1	0h-5_1样品相对定量值
0h-6_1	0h-6_1样品相对定量值
Mean 0h	0h样本重复实验的相对定量值均值
5d-6_1	5d-6_1样品相对定量值
5d-3_1	5d-3_1样品相对定量值
5d-5_1	5d-5_1样品相对定量值
5d-4_1	5d-4_1样品相对定量值
5d-1_1	5d-1_1样品相对定量值
5d-2_1	5d-2_1样品相对定量值
Mean 5d	5d样本重复实验的相对定量值均值
10d-1_1	10d-1_1样品相对定量值
10d-3_1	10d-3_1样品相对定量值
10d-5_1	10d-5_1样品相对定量值
10d-4_1	10d-4_1样品相对定量值
10d-6_1	10d-6_1样品相对定量值
10d-2_1	10d-2_1样品相对定量值
Mean 10d	10d样本重复实验的相对定量值均值
15d-6_1	15d-6_1样品相对定量值
15d-1_1	15d-1_1样品相对定量值
15d-2_1	15d-2_1样品相对定量值
15d-4_1	15d-4_1样品相对定量值
15d-5_1	15d-5_1样品相对定量值
15d-3_1	15d-3_1样品相对定量值
Mean 15d	15d样本重复实验的相对定量值均值
20d-6_1	20d-6_1样品相对定量值
20d-3_1	20d-3_1样品相对定量值
20d-4_1	20d-4_1样品相对定量值
20d-1_1	20d-1_1样品相对定量值
20d-5_1	20d-5_1样品相对定量值
20d-2_1	20d-2_1样品相对定量值
Mean 20d	20d样本重复实验的相对定量值均值
24h-3_1	24h-3_1样品相对定量值
24h-2_1	24h-2_1样品相对定量值
24h-6_1	24h-6_1样品相对定量值
24h-4_1	24h-4_1样品相对定量值
24h-5_1	24h-5_1样品相对定量值
24h-1_1	24h-1_1样品相对定量值
Mean 24h	24h样本重复实验的相对定量值均值
25d-1_1	25d-1_1样品相对定量值
25d-6_1	25d-6_1样品相对定量值
25d-3_1	25d-3_1样品相对定量值
25d-2_1	25d-2_1样品相对定量值
25d-4_1	25d-4_1样品相对定量值
25d-5_1	25d-5_1样品相对定量值
Mean 25d	25d样本重复实验的相对定量值均值
48h-4_1	48h-4_1样品相对定量值
48h-6_1	48h-6_1样品相对定量值
48h-5_1	48h-5_1样品相对定量值
48h-3_1	48h-3_1样品相对定量值
48h-2_1	48h-2_1样品相对定量值
48h-1_1	48h-1_1样品相对定量值
Mean 48h	48h样本重复实验的相对定量值均值
QC_1	QC_1样品相对定量值
QC_2	QC_2样品相对定量值
QC_3	QC_3样品相对定量值
QC_4	QC_4样品相对定量值
QC_5	QC_5样品相对定量值
QC_6	QC_6样品相对定量值
QC_7	QC_7样品相对定量值
QC_8	QC_8样品相对定量值
Mean QC	QC样本重复实验的相对定量值均值

## Sheet: Mean
id	Peak	Similarity	rt	Count	Mass	0h-3_1	0h-1_1	0h-2_1	0h-4_1	0h-5_1	0h-6_1	Mean 0h	5d-6_1	5d-3_1	5d-5_1	5d-4_1	5d-1_1	5d-2_1	Mean 5d	10d-1_1	10d-3_1	10d-5_1	10d-4_1	10d-6_1	10d-2_1	Mean 10d	15d-6_1	15d-1_1	15d-2_1	15d-4_1	15d-5_1	15d-3_1	Mean 15d	20d-6_1	20d-3_1	20d-4_1	20d-1_1	20d-5_1	20d-2_1	Mean 20d	24h-3_1	24h-2_1	24h-6_1	24h-4_1	24h-5_1	24h-1_1	Mean 24h	25d-1_1	25d-6_1
1	Analyte 1	0	6.19896,0	40	114	2.38331e-09	2.21973e-09	0.00834823	0.0115494	0.00854373	0.00899065	0.00623867	0.0136174	0.00547758	0.00620413	0.00448343	4.4116e-09	1.95088e-09	0.00496376	0.0104739	0.00738341	0.0074301	0.00836513	0.00713436	0.00816718	0.00815902	1.73424e-09	0.00620779	0.00499637	1.58605e-09	1.60094e-09	0.00321359	0.00240296	0.00384156	0.164813	1.61322e-09	0.00365952	1.33737e-09	0.00436034	0.0294457	0.0127315	2.28e-09	2.24653e-09	2.16034e-09	0.00938661	0.00809146	0.00503493	0.00407779	0.00460928
6	Analyte 8	0	6.22688,0	50	176	0.106109	0.109776	0.0723196	0.0738467	0.0801968	0.0755315	0.0862966	0.120084	0.0613961	0.0569032	0.0533516	0.0922478	0.0685751	0.0754262	0.092645	0.0597262	0.0626669	0.0698881	0.0850325	0.0700986	0.0733429	1.73424e-09	0.068692	0.0492678	0.0453579	0.038999	0.0463839	0.0414501	0.0722251	1.64587	1.61322e-09	0.0604875	1.33737e-09	0.0633277	0.306985	2.32553e-09	2.28e-09	2.24653e-09	0.097643	0.101198	0.0828499	0.0469486	0.0523351	0.0484754
7	Analyte 12	0	6.24451,0	56	163	0.121217	0.166807	0.180091	0.279192	0.313431	0.244791	0.217588	1.24985	0.611688	0.630817	0.698478	1.48977	0.929734	0.935057	1.09604	0.703714	0.826068	0.876233	0.995082	0.781015	0.879692	0.403621	0.969589	0.782645	0.909641	0.7565	0.810335	0.772055	0.872084	22.8829	0.554587	0.978987	0.171161	0.799352	4.37651	0.23945	0.167966	0.231758	0.362264	0.348367	0.263941	0.268958	0.828985	0.762961
10	Analyte 18	0	6.29691,0	34	64	0.516574	0.576041	0.654235	0.578423	0.853268	0.528179	0.617787	1.31973	0.759653	0.793098	0.90949	2.51231	1.21791	1.25203	1.05981	0.770366	0.933234	0.854665	1.17177	0.741332	0.921864	0.456573	0.707617	0.71825	0.911768	0.677577	0.851213	0.7205	1.67831e-09	4.12676e-08	0.492051	1.53543e-09	0.00793296	1.49739e-09	0.0833307	2.32553e-09	2.28e-09	2.24653e-09	2.16034e-09	2.20402e-09	2.22881e-09	2.24087e-09	1.61395e-09	1.5552e-09
11	Analyte 19	0	6.26121,0	29	52	0.00242808	0.00311715	0.00161872	2.25656e-09	0.00514401	2.21987e-09	0.00205133	3.19328e-09	1.59995e-09	0.00376034	1.47046e-09	4.4116e-09	1.95088e-09	0.000626725	2.4741e-09	0.00534251	0.00378002	0.00342184	0.00520626	1.4961e-09	0.00295844	1.73424e-09	0.00259415	0.00188489	1.58605e-09	1.60094e-09	1.48378e-09	0.000746508	1.67831e-09	0.128452	1.61322e-09	1.53543e-09	1.33737e-09	1.49739e-09	0.0214087	0.00128567	0.000726566	0.00120906	0.00663903	0.00241669	0.00210316	0.0023967	1.61395e-09	1.5552e-09
16	Analyte 27	0	6.34281,0	32	158	0.00078313	2.21973e-09	0.000883513	2.25656e-09	0.000840784	2.21987e-09	0.000417906	0.00357573	0.000347762	1.57026e-09	1.47046e-09	4.4116e-09	1.95088e-09	0.000653917	0.00253481	0.00129525	1.77023e-09	1.76862e-09	0.00169236	0.00129429	0.00113612	1.73424e-09	0.00152763	1.56562e-09	1.58605e-09	1.60094e-09	1.48378e-09	0.000254606	1.67831e-09	0.0447211	1.61322e-09	1.53543e-09	1.33737e-09	1.49739e-09	0.00745352	0.00167104	0.00102979	0.00132609	0.000948365	2.20402e-09	0.0010124	0.00099795	1.61395e-09	1.5552e-09
22	Analyte 33	0	6.4025,0	45	123	0.00143397	0.00165769	0.00155394	0.00140518	0.00167779	0.00164297	0.00156192	0.00271764	0.000795915	0.0011086	0.000888044	4.4116e-09	1.95088e-09	0.000918367	0.00167065	0.00107185	0.00109133	0.00152235	0.00181363	1.4961e-09	0.00119497	1.73424e-09	0.00127068	0.000808719	1.58605e-09	1.60094e-09	0.000938587	0.000502999	0.000807082	0.0256564	1.61322e-09	0.000903727	1.33737e-09	0.000822289	0.00469826	0.00161382	0.000889093	0.00117843	0.00179191	0.00191231	0.00101269	0.00139971	1.61395e-09	0.000645164
23	Analyte 35	0	6.46035,0	38	105	0.000323744	0.000671084	2.28557e-09	0.000777575	0.00229026	2.21987e-09	0.000677112	0.00516023	0.00273239	0.00183916	1.47046e-09	0.00109979	0.00165122	0.00208047	0.00180096	0.0012096	0.00215295	0.00181906	0.00202708	1.4961e-09	0.00150161	1.73424e-09	0.00162273	0.000694209	1.58605e-09	1.60094e-09	0.00202805	0.000724167	0.00107273	0.0294296	1.61322e-09	0.00166387	1.33737e-09	0.000964739	0.00552182	0.000639144	0.000509364	0.000978502	0.00100341	2.20402e-09	0.0005385	0.000611486	1.61395e-09	0.000659092
25	Analyte 37	0	6.48023,0	47	220	0.000468945	2.21973e-09	2.28557e-09	2.25656e-09	2.35443e-09	0.000898275	0.000227872	3.19328e-09	1.59995e-09	0.00121276	0.00134133	4.4116e-09	0.00159286	0.000691159	0.00151265	0.00106383	0.0015827	0.00147899	0.00176282	0.00171024	0.00151854	0.00263694	0.00152357	0.000947371	0.00103074	0.00124867	0.00156304	0.00149172	0.00128174	0.0359366	0.0011113	0.00145396	1.33737e-09	0.00144997	0.00687227	0.000550589	0.000444249	0.000664002	2.16034e-09	0.000700588	0.000590291	0.00049162	0.000940319	0.0013091
27	Analyte 40	0	6.4997,0	55	176	0.0021166	0.0030712	0.0032463	0.00311535	0.00386222	0.00333737	0.00312484	0.00603254	0.00306412	0.0036418	1.47046e-09	0.0061053	0.004371	0.00386913	0.00400881	0.00289767	0.00447122	0.00385647	0.00554861	0.00408072	0.00414392	0.00184618	0.00281369	0.0021103	0.00233691	0.00214249	0.00293472	0.00236405	0.00294598	0.0609997	0.00199216	0.00298911	0.00148515	0.00182704	0.0120399	0.00307817	0.00187012	0.00248906	0.00400029	0.00265873	0.0022698	0.0027277	0.00149512	0.00176963
28	Analyte 41	0	6.50548,0	43	281	0.000540068	0.00214957	0.000490844	0.00258135	0.00121754	0.00128738	0.00137779	0.00172298	1.59995e-09	0.00124053	1.47046e-09	4.4116e-09	0.00124308	0.0007011	0.00111724	1.64892e-09	1.77023e-09	0.000796413	0.00122935	1.4961e-09	0.000523834	1.73424e-09	0.00209002	1.56562e-09	0.00045054	1.60094e-09	0.00101683	0.0005929	1.67831e-09	0.0119402	1.61322e-09	1.53543e-09	1.33737e-09	0.000263175	0.0020339	0.00112228	0.00142515	2.24653e-09	0.000892475	0.000604302	0.000545371	0.000764929	0.000258376	0.000654306
29	Analyte 42	0	6.52946,0	43	152	0.000856811	0.000794843	0.00146849	0.000959876	0.00212659	0.0013899	0.00126608	0.00582429	0.00384321	0.00347724	0.00545696	4.4116e-09	1.95088e-09	0.00310028	0.00693383	0.00429629	1.77023e-09	0.00553488	2.1196e-09	0.00737232	0.00402289	1.73424e-09	0.00553771	0.00346626	1.58605e-09	1.60094e-09	0.00746605	0.002745	0.00598384	0.113463	0.00339745	1.53543e-09	1.33737e-09	0.00309535	0.0209899	0.00109571	0.000894299	0.00147948	0.00164337	0.00175123	0.00161276	0.00141281	0.00419079	0.00261579
30	Analyte 43	0	6.54643,0	56	221	0.00392878	0.00402954	0.0064042	0.00380904	0.0200225	0.00406674	0.00704346	0.0142594	0.00961195	0.0117936	0.0150928	0.0273162	0.00646743	0.0140902	0.0253478	0.0135815	0.0201404	0.0111203	2.1196e-09	1.4961e-09	0.0116983	0.00355485	0.0124448	0.00948115	0.0149253	0.0127042	0.00791091	0.0101702	0.0170647	0.314358	0.00918307	0.0187033	0.0105185	0.00814356	0.0629952	0.0053287	0.0039557	0.00703761	0.00622015	0.00375336	0.00928196	0.00592958	0.00899433	0.00385076
32	Analyte 45	0	6.59085,0	49	155	0.0058125	0.0057865	0.0061755	0.00579389	0.0085534	0.00716468	0.00654775	0.01467	0.00933127	0.00604144	0.00639365	0.00871386	0.0084684	0.00893644	0.00987859	0.00686323	0.00975611	0.00790474	0.0120571	1.4961e-09	0.0077433	1.73424e-09	0.00540701	0.00383319	0.00330394	1.60094e-09	0.00728816	0.00330538	0.00612283	0.144974	0.00293955	0.00633295	1.33737e-09	0.00337971	0.0272914	0.00541511	0.00559294	0.00872907	0.00784272	0.00921771	0.00850542	0.00755049	0.00329042	0.00340313
35	Analyte 49	0	6.6579,0	56	58	0.00551629	0.00572776	0.00579909	0.00624553	0.005727	0.0117832	0.00679981	0.0510084	0.0236304	0.0755	0.219146	0.055923	0.192876	0.103014	0.292864	0.034209	0.204708	1.76862e-09	0.0835502	0.101015	0.119391	0.208451	0.0920657	0.0573199	0.0653662	0.171737	0.142908	0.122975	0.155905	3.34404	1.61322e-09	0.187271	1.33737e-09	0.230387	0.652935	0.00932622	0.00651851	0.0122176	0.00978567	0.0226292	0.00867784	0.0115258	0.193881	0.203909
36	Analyte 50	0	6.67376,0	29	160	2.38331e-09	2.21973e-09	0.000697503	2.25656e-09	0.0011052	0.00095899	0.000460284	0.00274117	0.00193493	0.00357606	0.00924266	0.00376943	0.00906457	0.0050548	2.4741e-09	0.00234102	1.77023e-09	1.76862e-09	0.0050295	0.00473339	0.00201732	0.00796852	1.87784e-09	1.56562e-09	0.00348752	0.00724893	0.00664107	0.00422434	0.00590574	4.12676e-08	1.61322e-09	0.00768452	1.33737e-09	0.00899663	0.00376449	2.32553e-09	2.28e-09	2.24653e-09	2.16034e-09	0.00140805	0.000810952	0.000369834	0.0073943	1.5552e-09
39	Analyte 55	0	6.68578,0	45	126	0.00205243	2.21973e-09	0.00145698	0.00111124	0.00126989	0.00105333	0.00115731	0.00223588	1.59995e-09	0.000683815	0.000589212	0.000746507	1.95088e-09	0.000709236	0.000765729	0.000517719	0.000887648	0.000751517	0.000946502	0.00105269	0.000820302	1.73424e-09	0.000591159	0.000354521	1.58605e-09	1.60094e-09	0.000612548	0.000259705	0.000454731	0.0162284	1.61322e-09	0.000465452	1.33737e-09	0.000564063	0.00295211	0.00148123	0.00172363	0.00219292	0.00101319	0.000953536	0.00089701	0.00137692	0.000457826	0.000322046
41	Analyte 57	0	6.76693,0	56	117	0.00789818	0.00937377	0.0112162	0.00530984	0.00761289	0.0075007	0.00815193	0.0543274	0.0333143	0.0351485	0.0461435	0.0923722	0.0570848	0.0530651	0.0370755	0.036808	0.0548419	0.0318501	0.0625969	0.0414689	0.0441069	0.0183098	0.0368926	0.0313458	0.0253245	0.0364347	0.0543133	0.0337701	0.0399685	1.10065	0.0299446	0.0319258	0.0312092	0.052358	0.214343	0.0276642	0.0270938	0.0375306	0.0280621	0.0483218	0.033834	0.0337511	0.0386234	0.0463324
42	Analyte 58	0	6.77534,0	52	121	0.033038	0.039326	0.0317409	0.0307348	0.0341067	0.0378183	0.0344608	0.0408143	1.59995e-09	0.0191168	0.0221237	0.0617944	0.0280179	0.0286445	0.0289588	0.0257385	0.0271051	0.0304588	0.0420277	0.0289753	0.030544	0.0191263	0.024317	0.0174741	0.0142867	0.016225	0.0226769	0.0190177	0.0236887	0.691548	0.0149165	0.0177976	1.33737e-09	0.0284897	0.129407	0.0309837	0.0312697	0.0424799	0.0376174	0.0471152	0.0410554	0.0384202	0.0219049	0.0240053
43	Analyte 59	0	6.77439,0	30	155	0.00161199	0.0017656	0.00153333	0.00147792	0.00169827	0.00189342	0.00166342	0.00198834	0.00125379	1.57026e-09	1.47046e-09	4.4116e-09	1.95088e-09	0.000540357	0.00188097	0.00131698	1.77023e-09	1.76862e-09	2.1196e-09	0.00140942	0.000767896	1.73424e-09	0.00117668	1.56562e-09	1.58605e-09	1.60094e-09	1.48378e-09	0.000196114	1.67831e-09	4.12676e-08	1.61322e-09	1.53543e-09	1.33737e-09	1.49739e-09	8.15488e-09	0.00139299	0.00142929	0.00197868	0.00213186	0.00224273	0.002137	0.00188543	1.61395e-09	1.5552e-09
47	Analyte 63	0	6.852,0	50	281	0.00237942	0.00249817	0.00209083	0.00203856	0.00215631	0.00236047	0.00225396	0.00200252	0.00111529	0.00103954	0.00105651	0.00327624	0.00112929	0.00160323	0.00188755	0.0010254	0.00125665	0.00121662	0.00166225	0.00146541	0.00141898	1.73424e-09	0.00123058	0.000748334	0.000812818	0.000527038	0.00102774	0.000724419	0.00116681	0.0347504	1.61322e-09	0.000897512	1.33737e-09	0.00147189	0.00638111	0.00198372	0.00200926	0.00266245	0.00216454	0.00264663	0.00234846	0.00230251	1.61395e-09	0.000937509
48	Analyte 64	0	6.87503,0	56	56	0.00935082	0.00999359	0.00915199	0.00920553	0.0104445	0.0104971	0.00977392	0.0104776	0.00550995	0.00593776	0.00623483	0.0203658	0.00885766	0.00956392	0.0108426	0.00688437	0.00800386	0.00845159	0.0110038	0.0078746	0.00884348	0.00576555	0.00680402	0.00491169	0.00513761	0.00543745	0.00725499	0.00588522	0.00573259	0.210513	0.00459098	0.00605607	0.00703734	0.00755802	0.040248	0.00799924	0.0083775	0.0118153	0.0112693	0.013116	0.0107183	0.0105493	0.00637084	0.00745786
53	Analyte 71	0	6.99869,0	54	158	0.00137721	0.00152005	0.00134854	0.00115221	0.00147693	0.00136771	0.00137377	0.00144151	0.00070626	0.000673862	0.000740383	0.00237744	0.000780119	0.00111993	0.00139451	0.000853824	0.00100352	0.000980396	0.00156437	0.00108816	0.00114746	1.73424e-09	0.000858715	0.000493897	0.000745652	0.000508926	0.000614134	0.000536888	0.000931732	0.0272132	1.61322e-09	0.000656167	0.000515097	0.000990802	0.00505117	0.00105662	0.00109469	0.00168783	0.0014921	0.0015293	0.00162462	0.00141419	0.000686582	0.000775797
60	Analyte 80	359	7.17531,0	43	151	0.00860227	0.00910145	0.00885774	0.00929879	0.00937013	0.00789955	0.00885499	0.010981	0.000884512	0.00346929	0.002177	4.4116e-09	0.00181703	0.00322147	0.00542855	0.00408574	0.0041676	0.001762	0.00438338	0.00440863	0.00403932	1.73424e-09	0.0117742	1.56562e-09	1.58605e-09	1.60094e-09	1.48378e-09	0.00196236	1.67831e-09	4.12676e-08	1.61322e-09	0.00261452	1.33737e-09	0.00486747	0.00124701	0.00920705	0.00727296	0.0118554	0.00921956	0.00888856	0.00847059	0.00915236	0.0023819	0.00676369
61	Analyte 83	0	7.21126,0	56	117	0.00453689	0.00520317	0.00771542	0.00213696	0.00426618	0.0027558	0.00443574	0.178596	0.0990138	0.117507	0.136584	0.258281	0.136947	0.154488	0.3765	0.40952	0.465511	0.456427	0.525061	0.358772	0.431965	0.819062	0.759216	0.587079	1.58605e-09	1.60094e-09	0.468745	0.439017	0.607693	18.9508	0.368526	0.257449	0.466167	0.575606	3.5377	0.15079	0.166184	0.0910021	0.115947	0.173681	0.287798	0.164234	0.265703	0.404922
63	Analyte 85	197	7.22744,0	14	98	2.38331e-09	2.21973e-09	2.28557e-09	2.25656e-09	2.35443e-09	2.21987e-09	2.28658e-09	3.19328e-09	0.00098169	0.000702682	1.47046e-09	4.4116e-09	0.000872695	0.000426179	2.4741e-09	1.64892e-09	1.77023e-09	1.76862e-09	2.1196e-09	1.4961e-09	1.8796e-09	1.73424e-09	0.0020734	1.56562e-09	1.58605e-09	1.60094e-09	1.48378e-09	0.000345568	1.67831e-09	4.12676e-08	1.61322e-09	0.0013019	1.33737e-09	0.00152358	0.00047092	2.32553e-09	2.28e-09	0.00177865	2.16034e-09	2.20402e-09	2.22881e-09	0.000296443	1.61395e-09	1.5552e-09
65	Analyte 87	236	7.2712,0	55	207	0.00961998	0.0117682	0.0113487	0.0101974	0.0134735	0.0110992	0.0112512	0.0172698	0.00842185	0.00860823	0.0088081	0.030228	0.0114194	0.0141259	0.0202715	0.00991766	0.012416	0.011258	0.0172496	0.0103631	0.0135793	0.0135283	0.00904669	0.00687436	0.00996276	1.60094e-09	0.00893836	0.00805841	0.00891879	0.284958	0.00559122	0.00796237	0.00912992	0.00967284	0.0543722	0.00865131	0.00746746	0.0107499	0.00949722	0.0106304	0.0113164	0.00971879	0.00806881	0.00800229
67	2-hydroxypyridine	871	7.30444,0	54	152	0.0372294	0.0419098	0.0378307	0.037664	0.0458507	0.0398663	0.0400585	0.0528489	0.0302764	0.0332964	0.0275776	0.0737419	0.0412946	0.0431726	0.0552393	0.0400954	0.0383624	0.0403433	0.0523903	0.0419793	0.044735	0.0286851	0.0434914	0.0304546	1.58605e-09	0.024194	1.48378e-09	0.0211375	0.0339944	1.06267	0.0253921	0.0334911	0.0266412	0.0448421	0.204506	0.0400464	0.031627	0.0496592	0.0457175	0.0507591	0.0464185	0.0440379	0.0310668	0.0438244
68	unknown	784	7.34933,0	56	117	0.00363743	0.00407876	0.00398604	0.00208722	0.00294195	0.0026315	0.00322715	0.231674	0.11584	0.144673	0.178557	0.257247	0.183831	0.185304	0.772227	1.17873	0.685666	0.556974	0.94388	0.657282	0.799127	1.04175	1.59604	0.913323	1.58605e-09	1.60094e-09	1.00791	0.759838	0.700738	12.7097	0.248352	0.190915	0.250403	0.603719	2.45063	0.0877763	0.264439	0.10352	0.0819538	0.121933	0.181785	0.140235	0.386638	0.35777
69	unknown	314	7.41871,0	42	98	0.00120579	0.0014062	0.00156129	0.000876875	0.000886521	0.000864774	0.00113357	0.00144253	0.000718079	0.000680369	0.00106439	4.4116e-09	1.95088e-09	0.000650895	0.00168659	0.000815086	0.000177944	0.000696955	2.1196e-09	1.4961e-09	0.000562762	1.73424e-09	0.000719245	0.000746451	1.58605e-09	0.000304603	0.00121325	0.000497259	0.000694409	0.0247334	0.000288008	1.53543e-09	0.00098267	0.00126881	0.00466121	0.001444	2.31675e-05	0.00155432	2.16034e-09	0.00132837	0.000787266	0.000856188	0.000747548	0.000711334
70	unknown	479	7.40815,0	49	318	0.00249255	0.00266652	0.00232451	0.00227268	0.00275143	0.00262289	0.00252176	0.0021281	0.00114998	0.00114752	0.00166856	0.00585239	0.00209717	0.00234062	0.00350724	0.00130797	0.00183437	0.00183224	0.00263896	0.00165719	0.00212966	1.73424e-09	0.00126458	0.000972973	0.00141662	0.00101531	0.00139258	0.00101034	0.00150879	0.0516593	1.61322e-09	0.00150883	1.33737e-09	0.00181953	0.00941608	2.32553e-09	0.00258367	2.24653e-09	0.00253459	0.0032352	0.00312472	0.00191303	0.0016087	0.00158557
72	Pyruvic acid	936	7.47507,0	56	174	0.0073483	0.0133664	0.0115233	0.00777062	0.00833053	0.00933084	0.00961166	0.0689274	0.0220453	0.0202525	0.0358968	0.154946	0.0466428	0.0581185	0.0262503	0.0148281	0.0154768	0.0144257	0.0235723	0.0274381	0.0203319	0.0320244	0.0246607	0.0242277	0.0151156	0.0279092	0.0249396	0.0248129	0.0365503	0.760787	0.0227258	0.0393934	1.33737e-09	0.0611156	0.153429	0.00405161	0.00543974	0.00505346	0.00668093	0.0108318	0.00389639	0.00599232	0.0237757	0.0232309
73	unknown	123	7.49031,0	43	154	0.000542646	0.000631013	0.00081566	0.000481471	0.000592062	0.000522923	0.000597629	0.00181638	0.00108211	1.57026e-09	0.000972148	4.4116e-09	0.00117023	0.000840146	2.4741e-09	0.00111295	0.00126568	0.00128601	0.00177173	0.00147055	0.00115115	1.73424e-09	1.87784e-09	0.00114759	0.00063197	1.60094e-09	1.48378e-09	0.000296594	0.000944571	0.0504548	1.61322e-09	0.00145216	1.33737e-09	0.00117365	0.00900419	0.000500199	0.000485451	0.000599668	0.000678196	0.000791321	0.000494788	0.000591604	1.61395e-09	0.00126763
75	unknown	246	7.52866,0	36	207	0.00279671	0.00321356	0.00271853	0.00243503	0.00335662	0.00330498	0.00297091	0.00401031	0.00247564	1.57026e-09	0.000940149	4.4116e-09	1.95088e-09	0.00123769	0.00347263	0.00190534	1.77023e-09	1.76862e-09	2.1196e-09	1.4961e-09	0.000896329	1.73424e-09	0.0028235	1.56562e-09	0.00176012	0.001089	0.00161181	0.00121407	1.67831e-09	4.12676e-08	1.61322e-09	1.53543e-09	1.33737e-09	1.49739e-09	8.15488e-09	0.00229821	0.00209346	0.00343787	0.00314129	0.0036948	0.00325902	0.00298744	0.00124258	1.5552e-09
77	unknown	487	7.58612,0	49	174	0.0336558	0.0318242	0.0301025	0.0295125	0.0336564	0.0337891	0.0320901	0.0846699	0.0468241	0.0613412	0.0629937	0.182674	1.95088e-09	0.0730838	0.104495	1.64892e-09	0.0613846	0.0327325	0.0895623	1.4961e-09	0.048029	0.0218343	0.0662301	0.0546625	0.0615509	0.0467817	0.0547734	0.0509722	1.67831e-09	0.728223	0.0102615	0.0707943	0.0061087	1.49739e-09	0.135898	0.0317667	0.0242787	0.0368251	0.0380768	0.0420139	0.0369307	0.034982	0.0550739	0.0309975
78	lactic acid	908	7.62454,0	31	79	0.000617054	0.000358931	0.000401729	0.000509597	0.000301108	0.000378663	0.000427847	0.011689	0.0061445	0.00860918	0.00971417	0.00537093	0.013587	0.0091858	0.00999024	0.00782756	1.77023e-09	0.0061267	0.0107374	0.00620082	0.00681379	0.00256463	0.00776231	1.56562e-09	1.58605e-09	1.60094e-09	0.00871568	0.00317377	0.00827053	0.124653	1.61322e-09	1.53543e-09	1.33737e-09	1.49739e-09	0.0221539	2.32553e-09	2.28e-09	2.24653e-09	2.16034e-09	2.20402e-09	2.22881e-09	2.24087e-09	0.0101285	1.5552e-09
80	unknown	505	7.67554,0	28	190	0.000494644	0.000569994	0.000322241	0.000394794	0.000495011	0.000536683	0.000468895	3.19328e-09	1.59995e-09	1.57026e-09	1.47046e-09	4.4116e-09	1.95088e-09	2.36607e-09	2.4741e-09	1.64892e-09	1.77023e-09	0.000452456	2.1196e-09	1.4961e-09	7.5411e-05	1.73424e-09	1.87784e-09	1.56562e-09	1.58605e-09	1.60094e-09	1.48378e-09	1.64141e-09	1.67831e-09	4.12676e-08	1.61322e-09	1.53543e-09	1.33737e-09	1.49739e-09	8.15488e-09	0.000220738	0.000365675	0.000621572	0.000528263	0.000573147	0.000395356	0.000450792	1.61395e-09	0.000397295
81	Analyte 107	353	7.74966,0	56	221	0.000643585	0.000898061	0.000961233	0.000893913	0.00153562	0.000907209	0.000973269	0.00585862	0.00447349	0.00413083	0.00148537	0.0029253	0.00356395	0.00373959	0.00620124	0.00215449	0.00160119	0.00283756	0.00184557	0.00187531	0.00275256	0.00344777	0.00475514	0.00189483	0.00451073	0.00135092	0.00153303	0.0029154	0.0016763	0.092631	0.00211773	0.00314232	0.00140116	0.0022851	0.0172089	0.00085511	0.00103019	0.00115119	0.00122798	0.00137062	0.00173979	0.00122915	0.00159701	0.00319822
84	Analyte 111	324	7.81947,0	50	225	0.00166247	0.00244788	0.00213412	0.00189624	0.00191269	0.00185555	0.00198482	3.19328e-09	1.59995e-09	0.00217777	0.00061308	0.000817166	0.00156627	0.000862383	0.00246443	0.000837523	0.000454674	0.000825757	0.000924038	0.000714043	0.00103674	1.73424e-09	0.00348628	0.000817295	0.000867992	0.000174707	0.000395292	0.000956928	0.000706099	0.0243121	1.61322e-09	0.00185547	1.33737e-09	0.000938392	0.00463535	0.00200826	0.00259889	0.0034272	0.00245027	0.00258114	0.00231045	0.0025627	0.000547793	0.000752001
85	Analyte 112	356	7.8547,0	48	173	0.000299031	0.000544206	0.00064668	0.000454014	0.000634257	0.000412329	0.00049842	3.19328e-09	1.59995e-09	1.57026e-09	1.47046e-09	0.00538181	1.95088e-09	0.000896969	0.00153077	0.00404156	0.00285298	0.00138069	0.00605942	1.4961e-09	0.00264424	0.00407391	0.00317247	1.56562e-09	0.00337529	1.60094e-09	1.48378e-09	0.00177028	1.67831e-09	0.0117643	0.00038977	0.00104478	0.000581953	0.00137703	0.00252631	0.00035903	0.000324333	0.000695551	0.000623699	0.000744915	0.000480499	0.000538004	1.61395e-09	0.00173881
86	glycolic acid	908	7.87479,0	55	147	0.00899425	0.0159944	0.0148223	0.009046	0.010221	0.0118413	0.0118199	0.0632853	0.0384479	0.0480836	0.0133989	0.0178021	0.0586347	0.0399421	0.0531841	0.0389353	0.0214236	0.0292654	0.0195074	0.0111411	0.0289095	0.085856	0.0941206	0.0275919	0.0675528	0.0100016	0.016227	0.050225	0.0388376	1.20052	0.0534991	1.53543e-09	0.0467422	0.0376783	0.229546	0.00737766	0.00548928	0.00333475	0.0060168	0.00693403	0.00785533	0.00616798	0.0211153	0.0884712
87	Analyte 114	191	7.9051,0	35	114	2.38331e-09	2.21973e-09	0.000130933	2.25656e-09	2.35443e-09	2.21987e-09	2.18241e-05	0.00220025	1.59995e-09	0.00123391	0.000454386	4.4116e-09	0.000789875	0.000779737	2.4741e-09	1.64892e-09	0.000600443	0.000443369	0.000632966	0.000420534	0.000349553	1.73424e-09	1.87784e-09	0.000699918	0.000787704	0.000188627	0.000368597	0.000340808	0.000615744	0.0124931	1.61322e-09	1.53543e-09	1.33737e-09	0.000544849	0.00227561	2.32553e-09	0.000134088	2.24653e-09	0.000252837	0.000318259	0.000234943	0.000156689	0.000416535	0.000441499
92	unknown	477	8.02905,0	51	147	0.00131853	0.00354712	0.00508674	0.00346584	0.00413684	0.00460064	0.00369262	0.0118021	0.0123107	0.0152187	0.0141933	0.0013426	0.0173137	0.0120302	0.00788465	0.0164944	0.00482992	0.00866675	0.0104632	0.00460251	0.00882358	0.0110115	0.0102709	0.0169464	0.0203124	0.00477905	0.00318532	0.0110843	0.0135314	0.0997473	0.00473578	0.0146534	0.0103292	0.0205395	0.0272561	0.00241505	0.00274115	0.00383074	0.00798583	0.00871247	0.00666053	0.00539096	0.0047746	0.00338116
95	unknown	297	8.0525,0	41	155	2.38331e-09	2.21973e-09	2.28557e-09	2.25656e-09	0.000608006	2.21987e-09	0.000101336	0.00324966	0.00287842	0.00495313	0.00485995	4.4116e-09	0.00556086	0.00358367	0.00133216	0.00568647	0.00168203	0.00182282	0.00502457	0.00142493	0.00282883	1.73424e-09	0.00552396	0.00749159	0.00964959	0.00387075	0.00162524	0.00469352	0.00473201	0.0378511	1.61322e-09	0.00729994	1.33737e-09	0.00625136	0.00935574	2.32553e-09	2.28e-09	2.24653e-09	0.000383536	0.000383686	0.000341324	0.000184759	0.00197659	0.00134041
97	unknown	755	8.08354,0	48	72	2.38331e-09	2.21973e-09	2.28557e-09	2.25656e-09	2.35443e-09	2.21987e-09	2.28658e-09	0.00743976	0.00819766	0.0329441	0.129641	4.4116e-09	0.564365	0.123765	0.0227676	0.0554371	0.024342	0.0301866	0.0430713	0.00968922	0.0309156	1.73424e-09	0.0661321	0.0946314	0.623813	1.60094e-09	0.100021	0.147433	0.124343	0.583371	1.61322e-09	0.18175	1.33737e-09	0.0776695	0.161189	0.00809877	0.00795428	0.00692346	0.0041628	0.00285479	0.00243676	0.00540514	0.117437	0.0314204
100	Maleimide	909	8.14008,0	54	154	0.0166017	0.0298155	0.0280701	0.0307833	0.0425581	0.0350663	0.0304825	0.207654	0.0930638	0.255314	0.266002	0.158843	0.21275	0.198938	0.412991	0.487383	0.351747	0.17339	0.488373	0.0948969	0.334797	0.0582787	0.641622	0.422213	0.301683	0.0896232	0.0955325	0.268159	0.484269	4.69986	0.039527	0.468925	0.063071	0.371052	1.02112	0.0432817	0.0336473	0.0454815	0.0686276	0.0568882	0.0492515	0.0495296	0.137074	0.13304
101	unknown	310	8.15893,0	52	151	0.000574603	0.000709485	0.000654812	0.000722197	0.000857224	0.00072378	0.000707017	3.19328e-09	0.000382544	1.57026e-09	1.47046e-09	0.00088214	1.95088e-09	0.000210782	0.000758195	1.64892e-09	0.000716596	0.000514422	2.1196e-09	0.000242357	0.000371929	0.000217042	1.87784e-09	1.56562e-09	9.38009e-06	1.60094e-09	0.000188408	6.91392e-05	1.67831e-09	0.00901134	0.000190287	2.95728e-06	4.36641e-05	1.49739e-09	0.00154138	0.000484032	0.000637977	0.000928225	0.000807496	0.00077942	0.000640234	0.000712897	0.000396307	0.000281804
104	alanine 1	927	8.28044,0	55	116	0.312635	0.33834	0.405208	0.239805	0.839274	0.270759	0.401003	9.2841	4.67069	4.22744	0.480012	10.9164	2.80735	5.39766	7.10509	1.05116	5.42155	5.70294	6.30654	4.53609	5.02056	1.41778	1.46736	5.43284	4.69483	4.0433	3.80728	3.47723	5.64978	4.12676e-08	5.26694	1.08516	1.23539	5.76637	3.16728	1.75063	1.47354	0.455357	2.19461	1.52483	1.63742	1.50606	4.63716	5.92821
105	unknown	433	8.30522,0	15	79	2.38331e-09	2.21973e-09	2.28557e-09	2.25656e-09	2.35443e-09	2.21987e-09	2.28658e-09	3.19328e-09	1.59995e-09	1.57026e-09	0.00226118	4.4116e-09	1.95088e-09	0.000376866	0.000528718	1.64892e-09	0.000650161	0.000826991	2.1196e-09	0.0011146	0.000520078	1.73424e-09	1.87784e-09	1.56562e-09	1.58605e-09	1.60094e-09	1.48378e-09	1.64141e-09	1.67831e-09	4.12676e-08	1.61322e-09	1.53543e-09	1.33737e-09	1.49739e-09	8.15488e-09	2.32553e-09	2.28e-09	2.24653e-09	2.16034e-09	2.20402e-09	2.22881e-09	2.24087e-09	1.61395e-09	0.000343607
106	Analyte 138	242	8.33861,0	24	158	2.38331e-09	2.21973e-09	2.28557e-09	2.25656e-09	2.35443e-09	2.21987e-09	2.28658e-09	3.19328e-09	1.59995e-09	0.000395549	0.000629487	4.4116e-09	1.95088e-09	0.000170841	0.000212216	0.000635703	0.000220564	0.000199697	0.000924081	0.000164322	0.000392764	1.73424e-09	0.000540342	0.000603835	1.58605e-09	1.60094e-09	1.48378e-09	0.000190697	0.000630165	0.00436709	1.61322e-09	0.000640754	1.33737e-09	0.00061675	0.00104246	2.32553e-09	2.28e-09	2.24653e-09	2.16034e-09	0.000177583	2.22881e-09	2.9599e-05	0.00017022	0.000228207
110	Analyte 143	314	8.46458,0	24	146	0.000232751	0.000231379	0.000230361	2.25656e-09	0.000213303	2.21987e-09	0.0001513	0.000217995	0.000121804	1.57026e-09	1.47046e-09	4.4116e-09	0.00033459	0.000112399	2.4741e-09	0.000234463	1.77023e-09	1.76862e-09	0.000300695	1.4961e-09	8.91942e-05	0.0014421	0.00129468	0.00061102	1.58605e-09	7.30343e-05	1.48378e-09	0.00057014	1.67831e-09	4.12676e-08	1.61322e-09	0.00222399	1.33737e-09	0.00100578	0.000538303	2.32553e-09	2.28e-09	2.24653e-09	2.16034e-09	2.20402e-09	2.22881e-09	2.24087e-09	1.61395e-09	1.5552e-09
112	Lactamide 2	422	8.47244,0	53	258	0.0148041	0.016171	0.015596	0.0132819	0.0151281	0.0169956	0.0153294	0.0301416	0.00977715	0.0318412	1.47046e-09	0.068856	0.0191132	0.0266215	0.0470376	1.64892e-09	0.0372675	0.0308268	0.0580946	0.0145614	0.031298	1.73424e-09	0.0650404	0.0534299	0.0547603	0.0148994	0.0117101	0.0333067	1.67831e-09	0.325036	0.0124779	0.0483666	1.33737e-09	0.0505094	0.0727317	0.0111904	0.0108005	0.0138789	0.0167981	0.019797	0.0152204	0.0146142	0.0170681	0.0176552
113	unknown	796	8.52711,0	56	102	0.00676796	0.00361168	0.00543597	0.00335236	0.00424501	0.00338936	0.00446706	0.457688	0.0409831	0.230049	1.47046e-09	0.133524	0.115518	0.16296	0.0953048	0.51791	0.121563	0.321775	0.525693	0.0449532	0.2712	0.340494	0.60856	1.56562e-09	0.293421	0.377046	0.307895	0.321236	0.164633	2.45898	0.128084	1.53543e-09	1.33737e-09	0.181228	0.488821	0.0241589	0.0319195	0.00736433	0.055544	0.01168	0.0140586	0.0241209	0.168453	0.195497
114	unknown	238	8.55476,0	56	245	0.000901954	0.00110633	0.00144336	0.00118613	0.00234811	0.0010758	0.00134361	0.00465435	0.00217542	0.00447206	1.47046e-09	0.00342587	0.00349948	0.00303787	0.00234464	1.64892e-09	0.00289987	0.00219829	2.1196e-09	0.00127563	0.00145307	0.000530491	1.87784e-09	1.56562e-09	0.00408676	0.00158553	0.00112252	0.00122088	0.00497655	0.0351125	0.000801691	0.00388252	0.000432933	0.00332222	0.00808806	0.000752695	0.000653795	0.000395892	0.00101076	0.000862407	0.000793677	0.000744871	0.00105698	0.000931435
115	2-hydroxybutanoic acid	865	8.58447,0	49	131	0.000245636	2.21973e-09	0.000300731	2.25656e-09	2.35443e-09	2.21987e-09	9.10628e-05	0.00319908	0.00157465	0.00306787	0.00941242	0.00262719	0.00251779	0.00373317	0.00196777	0.0116738	0.002416	0.00136147	0.0103993	0.00134807	0.00486108	0.00407822	0.0214825	0.0174286	0.0268301	0.0120821	0.00221025	0.0140186	0.0233133	0.142778	0.00858227	0.0185966	0.00796137	0.0189963	0.0367047	0.000205062	0.000477034	2.24653e-09	2.16034e-09	0.000236343	0.000449178	0.000227937	0.00430415	1.5552e-09
119	oxalic acid	758	8.64067,0	56	147	0.00165434	0.00160164	0.00148292	0.00152361	0.00177317	0.00146243	0.00158302	0.00379512	0.0035806	0.00132952	0.00717141	0.00463072	0.00182346	0.00372181	0.0021456	0.00783942	0.00151652	0.00143543	0.010219	0.00148445	0.00410674	0.00245714	0.00805025	0.00681026	1.58605e-09	0.00819269	0.000916481	0.00440447	0.00903767	0.0694762	0.00136881	1.53543e-09	1.33737e-09	0.00747208	0.0145591	0.00208028	0.00166845	0.00218404	0.00197658	0.00229312	0.00176731	0.00199496	0.00124846	0.00190121
120	unknown	246	8.66239,0	39	206	2.38331e-09	2.21973e-09	2.28557e-09	2.25656e-09	0.000126513	2.21987e-09	2.10874e-05	0.000295999	0.000244265	1.57026e-09	0.000635395	0.000348387	0.000147664	0.000278619	0.000220561	0.000957819	0.000191307	1.76862e-09	0.00120575	0.000100251	0.000445948	0.0003512	1.87784e-09	0.000768091	1.58605e-09	0.000607061	1.48378e-09	0.000287726	0.00106514	0.00739807	1.61322e-09	0.000855183	0.000789317	0.000835974	0.00182395	2.32553e-09	8.42764e-05	2.24653e-09	2.16034e-09	2.20402e-09	2.22881e-09	1.40479e-05	0.000182415	0.000201003
123	unknown	582	8.70555,0	55	156	0.00255929	0.0022711	0.00326565	0.00199931	0.00162538	0.00197916	0.00228331	0.00288999	0.00213326	0.00258865	0.0123489	0.00553749	0.00261243	0.00468512	0.00136684	0.00831859	0.00150811	0.000787884	0.00840441	0.000699681	0.00351425	0.00182857	0.00944248	0.00780197	0.00541633	0.0110221	0.000900357	0.00606863	0.00892326	0.0442405	0.0020428	1.53543e-09	1.33737e-09	0.00665311	0.01031	0.00325732	0.00280912	0.0022464	0.00281288	0.00397471	0.00127574	0.00272936	0.00198026	0.0018972
124	2-Furoic Acid	829	8.72128,0	56	125	0.00056813	0.000920039	0.00114795	0.000676795	0.000487889	0.000630965	0.000738628	0.00594861	0.00269017	0.00361336	1.47046e-09	0.00731879	0.00388498	0.00390932	0.00348945	1.64892e-09	0.00342653	0.00268046	2.1196e-09	0.00190251	0.00191649	0.0027861	1.87784e-09	1.56562e-09	0.00954134	1.60094e-09	0.00228662	0.00243568	1.67831e-09	0.0835355	0.00368533	1.53543e-09	0.00675486	1.49739e-09	0.0156626	0.00148746	0.000865259	0.00173679	0.00153939	0.00208659	0.00110508	0.0014701	0.00337833	0.00302002
125	Analyte 159	300	8.72692,0	40	267	0.000184283	0.00111731	2.28557e-09	0.00142503	0.000161132	0.000231002	0.000519794	0.00032832	0.00144469	0.000480356	1.47046e-09	4.4116e-09	0.000290279	0.000423942	0.000208341	1.64892e-09	0.000119162	0.000150994	0.00159833	0.0010953	0.000528687	1.73424e-09	1.87784e-09	0.00073851	1.58605e-09	0.00239479	1.48378e-09	0.000522218	0.000553535	0.00369971	1.61322e-09	0.000454916	1.33737e-09	0.000456903	0.000860844	0.000516593	0.00085738	2.24653e-09	0.000210004	0.000202924	2.22881e-09	0.000297818	0.000162679	0.000701941
126	3-Hydroxypyridine	908	8.76942,0	56	152	0.00242794	0.00349042	0.0041083	0.00306947	0.00343427	0.00310191	0.00327205	0.0186524	0.011168	0.0163967	1.47046e-09	0.0212921	0.0177312	0.0142067	0.0116576	1.64892e-09	0.0127965	0.0102853	2.1196e-09	0.00723279	0.00699536	0.00658156	1.87784e-09	1.56562e-09	0.0226256	1.60094e-09	0.0102072	0.00656906	1.67831e-09	0.414867	0.00842248	1.53543e-09	0.00664067	1.49739e-09	0.0716551	0.00571382	0.00384287	0.00437884	0.00600585	0.00740541	0.0048071	0.00535898	0.0125133	0.0116421
128	unknown	576	8.78934,0	53	147	0.111543	0.134231	0.129541	0.114315	0.143812	0.147232	0.130112	0.256923	0.154273	0.180794	0.375624	0.152802	0.297747	0.236361	0.0956005	1.64892e-09	0.170044	0.248416	2.1196e-09	0.100486	0.102424	0.00198434	0.461083	0.351099	0.127642	0.272715	0.0959684	0.218415	0.435758	3.78472	0.0083837	0.332938	0.00112588	1.49739e-09	0.760488	0.114068	0.10827	0.163247	0.225196	0.255189	0.195174	0.176857	0.0999841	0.13176
129	unknown	352	8.8063,0	23	159	2.38331e-09	2.21973e-09	2.28557e-09	2.25656e-09	2.35443e-09	2.21987e-09	2.28658e-09	3.19328e-09	1.59995e-09	1.57026e-09	1.47046e-09	0.00273009	0.0047898	0.00125332	0.000806979	0.004113	0.00134775	0.0010713	0.00800656	1.4961e-09	0.0025576	1.73424e-09	0.0029167	1.56562e-09	0.00238236	0.00432979	0.000863865	0.00174879	0.00608128	4.12676e-08	0.000132918	0.00313396	1.33737e-09	0.00331306	0.00211021	2.32553e-09	2.28e-09	2.24653e-09	2.16034e-09	2.20402e-09	2.22881e-09	2.24087e-09	0.00206661	0.000897651
130	3-Hydroxypropionic acid 1	920	8.84226,0	56	147	0.00360134	0.00567849	0.00601882	0.00361609	0.00337564	0.00426183	0.00442537	0.020457	0.0107817	0.013238	0.0334586	0.0276183	0.0160857	0.0202732	0.0208858	0.0479249	0.0146486	0.0149695	0.0907902	0.00889466	0.0330189	0.0185691	1.87784e-09	1.56562e-09	0.0135062	0.0706002	0.0145076	0.0195305	1.67831e-09	0.900527	0.0429821	0.0658798	0.0405105	1.49739e-09	0.174983	0.0127462	0.00867751	0.00269261	0.0100608	0.00788379	0.00967857	0.00862324	0.0674283	0.0336983
132	5-aminovaleric acid lactam	803	8.85548,0	14	156	2.38331e-09	2.21973e-09	2.28557e-09	2.25656e-09	2.35443e-09	2.21987e-09	2.28658e-09	3.19328e-09	1.59995e-09	1.57026e-09	1.47046e-09	4.4116e-09	1.95088e-09	2.36607e-09	2.4741e-09	1.64892e-09	1.77023e-09	1.76862e-09	2.1196e-09	1.4961e-09	1.8796e-09	1.73424e-09	1.87784e-09	1.56562e-09	1.58605e-09	1.60094e-09	1.48378e-09	1.64141e-09	0.0229561	0.148598	1.61322e-09	0.0100141	1.33737e-09	1.49739e-09	0.0302613	2.32553e-09	2.28e-09	2.24653e-09	2.16034e-09	2.20402e-09	2.22881e-09	2.24087e-09	0.0115351	0.0536831
134	unknown	393	8.88468,0	47	138	2.38331e-09	3.39484e-05	2.28557e-09	2.25656e-09	3.1033e-05	1.31452e-05	1.30223e-05	0.000136184	1.59995e-09	1.57026e-09	0.0178194	0.0249906	0.0101103	0.00884274	2.4741e-09	0.0155781	1.77023e-09	0.0049484	2.1196e-09	0.00314802	0.00394576	0.0152015	0.00521344	1.56562e-09	0.00799542	1.60094e-09	1.48378e-09	0.00473506	1.67831e-09	0.0830342	1.61322e-09	0.00505112	0.0169228	1.49739e-09	0.0175013	2.32553e-09	2.28e-09	9.75116e-06	2.99988e-05	2.20402e-09	9.34877e-06	8.18425e-06	3.95331e-05	9.04478e-05
135	2-Ketovaleric acid 2	228	8.97769,0	44	173	2.38331e-09	0.000176715	0.000170488	0.000128426	0.000157664	0.000132961	0.000127709	0.000516447	0.000222699	0.000288621	0.000299276	0.000894496	0.000331639	0.00042553	0.000389671	1.64892e-09	0.000386049	0.000484911	2.1196e-09	0.000346979	0.000267936	1.73424e-09	1.87784e-09	1.56562e-09	1.58605e-09	1.60094e-09	1.48378e-09	1.64141e-09	1.67831e-09	0.00601146	1.61322e-09	0.000234623	1.33737e-09	1.49739e-09	0.00104102	0.000209478	0.000194247	0.000102654	0.00016966	0.000185885	0.000118029	0.000163326	1.61395e-09	0.00024422
136	4-HYDROXYPYRIDINE	584	8.99826,0	55	152	0.000671559	0.000671039	0.000703241	0.000743664	0.000807063	0.000673104	0.000711612	0.00149563	0.000877269	0.000945838	0.000819247	0.00166015	0.000877291	0.00111257	0.00112824	0.000792178	0.000790307	0.00079998	2.1196e-09	1.4961e-09	0.000585118	0.000640867	0.000979859	1.56562e-09	0.00113833	1.60094e-09	1.48378e-09	0.000459843	1.67831e-09	0.0227747	0.00092898	0.000836449	0.000532191	1.49739e-09	0.00417872	0.000874118	0.000786084	0.000779212	0.000750819	0.000835414	0.000748222	0.000795645	1.61395e-09	0.00107449
139	unknown	323	9.04144,0	56	86	0.00369397	0.00341642	0.00355036	0.00479107	0.0030272	0.0038657	0.00372412	0.0473964	0.0333996	0.0267982	0.0984794	2.54809	0.158924	0.485514	0.0376405	0.0370336	0.0264199	0.0300472	0.326781	0.183938	0.106977	1.31522	0.0718242	0.485241	1.58605e-09	1.60094e-09	0.512334	0.397436	0.34263	2.22869	1.61322e-09	0.146783	0.559424	0.586379	0.643985	0.0142531	0.014769	0.0108089	0.0130084	0.00869331	0.00999169	0.0119207	0.777024	0.158817
140	3-hydroxybutyric acid	876	9.07226,0	53	147	2.38331e-09	0.000228242	2.28557e-09	0.000168136	0.000144034	2.21987e-09	9.00699e-05	0.0286464	0.0178111	0.018037	0.0296255	0.0986873	0.0226651	0.0359121	0.027828	0.0249497	0.0169155	0.0183078	0.174297	0.101207	0.0605842	0.122664	0.0276382	0.154327	0.0805633	0.144296	0.0978522	0.104557	0.146958	0.636879	0.122665	0.0363958	0.0538472	0.155179	0.191987	0.00363069	0.00658605	0.00175475	0.00389369	0.00325699	0.0050801	0.00403371	0.116291	0.017671
145	sulfuric acid	511	9.12229,0	56	145	0.000417666	0.000405226	0.000560788	0.000288181	0.00037911	0.000365366	0.000402723	0.00846119	0.00548212	0.0055047	0.00790299	0.0165622	0.00734662	0.0085433	0.013706	0.0107266	0.008334	0.0106218	0.0594679	0.0376133	0.0234116	0.0276328	0.0199541	0.0695679	0.0318782	0.0685052	0.064222	0.04696	1.67831e-09	0.958353	1.61322e-09	0.036491	1.33737e-09	1.49739e-09	0.165807	0.00469019	0.00335621	0.000734947	0.00273573	0.00214974	0.00368777	0.00289243	0.0588798	0.0381309
146	O-methylthreonine 2	242	9.14375,0	46	128	0.000246529	2.21973e-09	2.28557e-09	0.000206256	0.000288425	2.21987e-09	0.000123536	0.011467	0.0069956	0.00735701	0.00703488	0.00640757	0.00820292	0.00791083	0.0785654	0.0183427	0.0178397	0.0611737	0.125325	0.0716282	0.0621457	1.73424e-09	0.0375439	0.0885849	0.00883501	0.0358555	1.48378e-09	0.0284699	1.67831e-09	1.69941	0.0232223	0.0607502	1.33737e-09	1.49739e-09	0.297231	0.000442089	0.00058588	0.000204687	0.000758961	2.20402e-09	0.000380946	0.000395427	1.61395e-09	0.0481771
147	unknown	432	9.18878,0	56	281	0.0180346	0.0134049	0.0193441	0.0166465	0.0244703	0.0159213	0.0179703	0.0444451	0.0232508	0.0284312	0.03627	0.133533	0.0324821	0.0497354	0.0501597	0.0382384	0.0298654	0.0306369	0.0733683	1.4961e-09	0.0370448	0.0671205	0.0327375	0.0527719	0.059031	1.60094e-09	0.0883219	0.0499971	0.0980689	0.734505	0.0306841	0.0407476	0.064267	1.49739e-09	0.161379	0.0145085	0.0124226	0.0109033	0.0173849	0.0308624	0.0159	0.0169969	1.61395e-09	0.0249796
148	benzyl alcohol	251	9.20041,0	45	210	0.000749325	0.000730513	0.000961704	0.000838749	0.000768757	0.000809757	0.000809801	0.00253506	0.00179404	0.00151807	0.000718853	4.4116e-09	0.000334242	0.00115005	0.00118852	0.0015623	0.000787487	0.000617409	2.1196e-09	1.4961e-09	0.00069262	1.73424e-09	0.00245277	1.56562e-09	1.58605e-09	1.60094e-09	1.48378e-09	0.000408796	0.00378466	0.0470254	1.61322e-09	0.00150775	1.33737e-09	1.49739e-09	0.00871964	0.000577148	0.000610396	0.000645572	0.000759429	2.20402e-09	0.000666638	0.000543198	1.61395e-09	0.000818501
150	N-Methyl-DL-alanine	904	9.2451,0	51	130	0.0028378	0.00251764	0.00391968	0.00212672	0.00463412	0.0023776	0.00306893	0.0134561	0.00674992	0.00692897	0.00602745	0.00232615	0.00469925	0.00669797	0.0116383	0.00891827	0.00933976	0.0104401	0.0267381	1.4961e-09	0.0111791	1.73424e-09	0.0114524	1.56562e-09	0.00110016	0.0051843	1.48378e-09	0.00295615	1.67831e-09	0.453184	0.00308361	0.0125424	1.33737e-09	1.49739e-09	0.0781349	0.00418796	0.00268637	0.00172656	0.00431205	0.00268252	0.00368102	0.00321275	1.61395e-09	1.5552e-09
151	unknown	191	9.26378,0	39	188	0.000168449	0.000154242	0.000193132	0.000153091	0.000227351	0.000152794	0.000174843	0.000315584	0.000145273	0.000133368	0.000139558	4.4116e-09	0.000170686	0.000150746	0.000202185	0.000138949	0.000164965	0.000164138	2.1196e-09	1.4961e-09	0.000111707	1.73424e-09	0.000193027	1.56562e-09	1.58605e-09	1.60094e-09	1.48378e-09	3.21725e-05	1.67831e-09	0.00439712	1.61322e-09	0.000165064	1.33737e-09	1.49739e-09	0.000760365	0.000165046	0.000202096	0.000170708	0.000160917	0.000178452	0.000200679	0.00017965	1.61395e-09	0.000154879
154	Methyl Phosphate	727	9.29767,0	49	241	0.000202089	2.21973e-09	2.28557e-09	0.000143338	2.35443e-09	0.000178868	8.73837e-05	0.00112422	0.000446404	0.00118303	0.00152499	0.00135945	0.00119888	0.0011395	0.00123457	0.000430375	0.000801914	0.000832294	0.000476405	0.00188179	0.000942891	1.73424e-09	0.0008034	0.000679948	0.00102174	1.60094e-09	0.0017562	0.000710216	0.000921525	0.0141299	1.61322e-09	0.000639783	1.33737e-09	0.00301088	0.00311701	0.00132319	0.00251437	0.000966094	0.00409623	0.00146365	0.00206671	0.00207171	0.00325442	0.000685734
155	unknown	282	9.32266,0	56	70	0.00862903	0.0073596	0.00869587	0.00903898	0.00746323	0.00840625	0.00826549	0.0856329	0.0583938	0.0619705	0.0621976	4.4116e-09	0.189744	0.0763231	0.0873658	0.0712344	0.0662523	0.0684835	0.0908209	0.273895	0.109675	1.73424e-09	0.109074	0.0907057	1.58605e-09	1.60094e-09	1.48378e-09	0.0332965	0.0944655	3.15976	1.61322e-09	0.147883	1.33737e-09	0.373646	0.629292	0.0420912	0.0277069	0.0406109	0.0439517	0.0569501	0.0392879	0.0417665	1.61395e-09	0.140781
156	unknown	788	9.36195,0	56	86	0.00556163	0.0046466	0.0054399	0.00651318	0.00470111	0.0056064	0.00541147	0.0298625	0.0187071	0.0146642	0.0262412	4.4116e-09	0.0563198	0.0242991	0.0209169	0.0196698	0.018933	0.0222188	0.0441712	0.0769663	0.0338127	1.73424e-09	0.0432443	0.0315853	1.58605e-09	1.60094e-09	0.325309	0.0666898	0.0333818	1.38888	1.61322e-09	0.0569001	1.33737e-09	0.137833	0.2695	0.00850483	0.00732149	0.00597172	0.00985223	0.00426372	0.00618097	0.00701583	1.61395e-09	0.102919
158	unknown	293	9.36892,0	44	221	0.000727259	0.000712935	0.000840246	0.000743391	0.00068255	0.000706586	0.000735495	0.00127397	0.00075777	0.000661734	1.47046e-09	4.4116e-09	1.95088e-09	0.000448913	0.000816014	0.000514443	0.000578446	0.000514381	0.000855304	1.4961e-09	0.000546432	1.73424e-09	0.000844386	0.000525589	1.58605e-09	1.60094e-09	1.48378e-09	0.00022833	0.000564533	0.0177747	1.61322e-09	0.000442289	1.33737e-09	1.49739e-09	0.00313026	0.000704122	0.00059447	0.000736408	0.000579111	0.00066945	0.000668142	0.000658617	1.61395e-09	0.000427802
161	unknown	327	9.39018,0	41	129	0.000438393	2.21973e-09	0.000493299	0.000646387	0.0005593	0.00062	0.000459563	0.00241963	0.00119991	0.0022093	0.00181226	4.4116e-09	1.95088e-09	0.00127352	0.00236276	0.000398582	0.00186652	0.00174712	0.0026119	1.4961e-09	0.00149781	1.73424e-09	0.00152035	0.00136332	1.58605e-09	1.60094e-09	1.48378e-09	0.000480613	0.00167712	0.0346166	1.61322e-09	0.00173635	1.33737e-09	0.00213873	0.0066948	0.000845777	0.000380563	0.000467342	0.000712579	0.00060276	0.000699286	0.000618051	1.61395e-09	1.5552e-09
163	cycloleucine 2	336	9.42625,0	44	168	0.000700042	0.000846307	0.00127533	0.000765408	0.000888776	0.000867946	0.000890635	0.000714862	0.00049145	0.000551648	1.47046e-09	4.4116e-09	1.95088e-09	0.000292995	0.000628288	0.000573832	0.000710361	0.00065833	0.00115881	1.4961e-09	0.000621604	0.000549248	0.000536902	1.56562e-09	0.000885109	1.60094e-09	1.48378e-09	0.000328544	1.67831e-09	0.0170503	1.61322e-09	1.53543e-09	0.000700469	1.49739e-09	0.00295846	0.000771115	0.000559207	0.000558336	0.000913959	0.00111168	0.000897979	0.000802046	1.61395e-09	1.5552e-09
164	unknown	217	9.43446,0	23	128	2.38331e-09	2.21973e-09	2.28557e-09	2.25656e-09	2.35443e-09	2.21987e-09	2.28658e-09	0.00243532	0.00132215	0.00089771	1.47046e-09	4.4116e-09	1.95088e-09	0.000775865	0.00195007	0.00111228	0.0014153	0.00148666	0.00118339	1.4961e-09	0.00119128	1.73424e-09	0.00160879	0.00127652	1.58605e-09	1.60094e-09	1.48378e-09	0.000480885	1.67831e-09	4.12676e-08	1.61322e-09	0.00128481	1.33737e-09	1.49739e-09	0.000214142	2.32553e-09	2.28e-09	2.24653e-09	2.16034e-09	2.20402e-09	2.22881e-09	2.24087e-09	1.61395e-09	0.00164169
167	unknown	445	9.45565,0	42	147	0.00114566	0.000972678	0.000885282	0.000774799	0.00054284	0.000718769	0.000840005	3.19328e-09	0.00055305	1.57026e-09	0.000883567	4.4116e-09	0.00097943	0.000402676	0.00105105	0.000778936	0.000864906	0.00102304	0.0017752	1.4961e-09	0.000915524	1.73424e-09	0.00125716	1.56562e-09	0.000443401	1.60094e-09	1.48378e-09	0.000283428	1.67831e-09	0.0377562	1.61322e-09	1.53543e-09	1.33737e-09	0.0010856	0.00647363	0.00126549	0.000748559	0.0013067	0.000983624	0.000733685	0.000977237	0.00100255	1.61395e-09	1.5552e-09
168	phenylacetaldehyde 1	510	9.49076,0	32	90	2.38331e-09	2.21973e-09	2.28557e-09	2.25656e-09	2.35443e-09	2.21987e-09	2.28658e-09	0.000421002	0.000266801	0.000342035	0.000390648	0.000843051	0.000358302	0.000436973	2.4741e-09	0.000348289	0.00028078	0.000511635	0.000438057	1.4961e-09	0.000263127	1.73424e-09	0.00034409	0.000292515	0.000372431	1.60094e-09	1.48378e-09	0.000168173	0.000307468	0.00864758	0.00051797	0.000303522	1.33737e-09	1.49739e-09	0.00162942	2.32553e-09	2.28e-09	2.24653e-09	2.16034e-09	2.20402e-09	2.22881e-09	2.24087e-09	1.61395e-09	1.5552e-09
173	2-Hydroxyvaleric acid	427	9.51996,0	40	116	2.38331e-09	2.21973e-09	2.28557e-09	2.25656e-09	2.35443e-09	2.21987e-09	2.28658e-09	0.00102342	1.59995e-09	0.000665435	0.000579544	4.4116e-09	0.000164947	0.000405558	0.000908526	0.000702117	1.77023e-09	0.000632434	0.000208103	1.4961e-09	0.000408531	0.000326409	0.00076274	1.56562e-09	0.000230301	0.000777924	1.48378e-09	0.000349563	0.00101338	0.0126586	0.000348855	0.000576305	1.33737e-09	0.000706542	0.00255061	0.000451657	0.000305162	0.000248584	0.000765383	0.000342679	0.000461373	0.00042914	0.00117008	0.00100393
174	unknown	475	9.53737,0	50	170	0.000718726	0.000744494	0.000859018	0.000425616	0.00096079	0.000519829	0.000704746	0.00580585	0.00355056	0.00308991	0.00315923	0.0098153	0.00361096	0.00483863	0.00442006	0.00297309	0.00272336	0.00312496	0.00373497	1.4961e-09	0.00282941	0.00134624	0.00432722	0.00243121	0.00393386	1.60094e-09	1.48378e-09	0.00200642	0.00323371	0.0870363	0.00283955	0.00272524	0.00309363	0.00484014	0.0172948	2.32553e-09	2.28e-09	0.000229906	0.000338903	0.000357828	0.000221044	0.000191281	1.61395e-09	0.00286218
175	unknown	261	9.5899,0	17	90	2.38331e-09	2.21973e-09	2.28557e-09	2.25656e-09	2.35443e-09	2.21987e-09	2.28658e-09	3.19328e-09	1.59995e-09	1.57026e-09	1.47046e-09	4.4116e-09	1.95088e-09	2.36607e-09	0.000754863	1.64892e-09	1.77023e-09	1.76862e-09	2.1196e-09	0.000535134	0.000215001	1.73424e-09	0.000230234	1.56562e-09	1.58605e-09	0.000951442	1.48378e-09	0.000196947	0.000558489	4.12676e-08	1.61322e-09	0.000267631	1.33737e-09	0.000461651	0.000214636	2.32553e-09	2.28e-09	2.24653e-09	2.16034e-09	2.20402e-09	2.22881e-09	2.24087e-09	1.61395e-09	0.000329606
176	Methylmalonic acid	569	9.59287,0	56	147	0.0015039	0.0014219	0.00180718	0.00157603	0.00240096	0.00146303	0.0016955	0.0450478	0.0224624	0.0242667	0.0240911	0.0713677	0.0273025	0.0357563	0.0353918	0.0267732	0.0251121	0.0216439	0.0338909	1.4961e-09	0.023802	0.0290467	0.0406548	0.0316511	0.0331552	1.60094e-09	1.48378e-09	0.022418	0.0336752	0.784682	0.0294492	0.0367023	0.0630685	0.0489909	0.166095	0.00298831	0.00255637	0.00216015	0.00404958	0.00246618	0.00256383	0.0027974	1.61395e-09	0.045133
179	Analyte 229	132	9.61978,0	42	221	0.000545196	0.000502555	0.000401226	0.000473312	0.000271631	0.000411166	0.000434181	0.000649105	0.000389207	0.000311667	1.47046e-09	4.4116e-09	1.95088e-09	0.000224998	0.000360443	0.000270512	1.77023e-09	0.000301834	0.000352858	1.4961e-09	0.000214275	1.73424e-09	0.000447512	0.000265713	1.58605e-09	1.60094e-09	1.48378e-09	0.000118872	0.000184726	0.00855785	1.61322e-09	1.53543e-09	1.33737e-09	0.000259486	0.00150034	0.000486965	0.000467334	0.000535875	0.000379905	0.000383867	0.000381485	0.000439238	1.61395e-09	1.5552e-09
180	Analyte 230	198	9.65631,0	52	226	0.000245801	0.000234319	0.000305393	0.000198655	0.00026641	2.21987e-09	0.00020843	0.00041355	0.000305958	0.000289343	0.00019818	0.000551089	0.000161914	0.000320006	2.4741e-09	0.000223783	0.00025452	0.000218481	0.000356287	1.4961e-09	0.000175513	0.000103445	0.000373222	0.000224094	0.000237201	1.60094e-09	1.48378e-09	0.000156327	0.000180233	0.00642701	1.61322e-09	0.000201797	0.000113896	0.000209221	0.00118869	0.000223103	0.000250844	0.000178431	0.000288219	0.000314582	0.00027148	0.000254443	1.61395e-09	0.000205095
182	malonic acid 1	852	9.69488,0	56	147	0.111315	0.108152	0.145669	0.0962741	0.11002	0.125631	0.116177	0.103221	0.0436832	0.0546373	0.0576812	0.16419	0.0674592	0.081812	0.0796049	0.0555069	0.0643644	0.0564346	0.0829067	1.4961e-09	0.0564696	0.0482547	0.0623167	0.0536099	0.0715084	1.60094e-09	1.48378e-09	0.0392816	0.0639552	1.60007	0.084639	0.0710586	1.33737e-09	0.0577273	0.312908	0.123618	0.0737265	0.105142	0.116325	0.16177	0.115704	0.116048	1.61395e-09	0.0607605
183	Norleucine 2	365	9.77228,0	27	202	0.000101125	0.000157835	0.000114968	0.000137411	0.000115164	0.000114887	0.000123565	3.19328e-09	1.59995e-09	1.57026e-09	1.47046e-09	4.4116e-09	1.95088e-09	2.36607e-09	2.4741e-09	0.000170686	0.000199685	1.76862e-09	2.1196e-09	1.4961e-09	6.17298e-05	1.73424e-09	1.87784e-09	1.56562e-09	1.58605e-09	1.60094e-09	1.48378e-09	1.64141e-09	0.000145693	0.00382495	8.75048e-05	1.53543e-09	1.33737e-09	0.0001774	0.000705926	0.000165753	2.28e-09	0.000103526	2.16034e-09	0.000184185	0.000127026	9.6749e-05	1.61395e-09	0.000141644
184	unknown	390	9.76708,0	56	281	0.000852783	0.000856439	0.000922269	0.00087555	0.00114919	0.000803889	0.00091002	0.00200792	0.00109716	0.00102221	0.00100343	0.0033427	0.00105282	0.00158771	0.00196346	0.000860785	0.00120124	0.00103316	0.00152051	1.4961e-09	0.00109653	0.00117231	0.00103672	0.000694821	0.00131598	1.60094e-09	1.48378e-09	0.000703306	0.000992714	0.025758	0.000720332	0.000708208	1.33737e-09	0.000897764	0.00484617	0.000742468	0.00069759	0.000633493	0.000701036	0.000672634	0.000719961	0.00069453	1.61395e-09	0.000613068
185	unknown	570	9.78799,0	27	102	2.38331e-09	2.21973e-09	0.000396077	2.25656e-09	0.000419042	2.21987e-09	0.000135855	3.19328e-09	0.000918499	0.000872773	0.000428803	4.4116e-09	1.95088e-09	0.000370014	0.00119797	0.000741191	0.000697939	0.000970726	0.000940001	1.4961e-09	0.000757971	1.73424e-09	1.87784e-09	1.56562e-09	1.58605e-09	0.000213354	0.000919725	0.000188848	1.67831e-09	4.12676e-08	1.61322e-09	1.53543e-09	1.33737e-09	1.49739e-09	8.15488e-09	0.000424383	0.000222191	6.97088e-05	2.16034e-09	2.20402e-09	0.000295651	0.000168656	1.61395e-09	1.5552e-09
187	Analyte 241	183	9.83329,0	35	170	2.38331e-09	0.000311462	0.000306682	2.25656e-09	0.000405351	0.000243679	0.000211197	0.00123036	0.000731666	0.000850592	0.000737244	0.000132987	0.000925923	0.000768129	2.4741e-09	0.000605008	0.000666234	0.000558568	0.00065336	1.4961e-09	0.000413862	0.00111681	0.000646278	0.000593351	0.00127432	4.71084e-07	1.48378e-09	0.000605206	0.000531723	0.0115057	0.00097224	1.53543e-09	1.33737e-09	1.49739e-09	0.00216828	0.000265396	2.28e-09	2.24653e-09	0.000229192	2.20402e-09	0.000187884	0.000113747	0.00143704	1.5552e-09
192	unknown	446	9.91361,0	15	228	2.38331e-09	2.21973e-09	2.28557e-09	2.25656e-09	2.35443e-09	2.21987e-09	2.28658e-09	0.00314569	0.00168953	1.57026e-09	0.00161284	4.4116e-09	1.95088e-09	0.00107468	2.4741e-09	1.64892e-09	0.00156643	1.76862e-09	2.1196e-09	1.4961e-09	0.000261073	1.73424e-09	1.87784e-09	1.56562e-09	1.58605e-09	1.60094e-09	1.48378e-09	1.64141e-09	0.00125245	4.12676e-08	1.61322e-09	0.00132466	1.33737e-09	1.49739e-09	0.000429526	2.32553e-09	2.28e-09	2.24653e-09	2.16034e-09	2.20402e-09	2.22881e-09	2.24087e-09	1.61395e-09	1.5552e-09
193	valine	918	9.90189,0	56	144	0.038735	0.0369936	0.0424293	0.0306989	0.0399581	0.0363257	0.0375234	3.87474	2.87558	2.94008	2.23352	5.76788	3.22647	3.48638	4.0113	3.78551	3.59107	3.67868	4.47197	0.820543	3.39318	0.927332	4.51096	3.53452	2.60027	0.470596	0.61053	2.10903	0.171521	35.1001	2.67153	3.83945	1.01125	3.91308	7.78448	0.205704	0.292321	0.0576454	0.31777	0.0953272	0.132038	0.183468	3.41633	0.42935
198	N-cyclohexylformamide 2	342	9.97259,0	47	211	2.38331e-09	2.21973e-09	2.28557e-09	0.000326873	2.35443e-09	0.00027193	9.9802e-05	0.0402144	0.0265604	0.0267796	0.0243255	0.0675792	0.0311534	0.0361021	0.0225121	0.0156596	0.0166392	0.020019	0.0212224	1.4961e-09	0.0160087	0.0136416	0.0226623	0.0211952	0.0188323	1.60094e-09	1.48378e-09	0.0127219	0.0254991	0.452238	0.00165825	0.0281816	0.00926193	0.0165809	0.0889034	0.000795938	0.000699135	0.00044016	0.000847269	0.000481333	0.0010479	0.000718623	0.0447181	0.0123994
203	unknown	469	10.049,0	49	217	0.000346546	0.000334973	0.000368669	0.000302435	0.000301946	0.000271619	0.000321031	0.000419065	0.000251113	0.000352014	0.000313173	0.000540165	0.000250944	0.000354412	2.4741e-09	0.000239228	0.000361131	0.000333861	2.1196e-09	1.4961e-09	0.000155704	0.000179128	0.000369768	0.00050813	0.000210618	1.60094e-09	1.48378e-09	0.000211275	0.000483389	4.12676e-08	0.000284185	1.53543e-09	1.33737e-09	0.000623424	0.00023184	0.000241891	0.00023385	0.000289636	0.0002617	0.000245713	0.00018033	0.000242187	1.61395e-09	1.5552e-09
207	2-ketoadipate 3	279	10.0896,0	46	179	8.84101e-05	2.02935e-05	3.19004e-05	1.78168e-05	7.56253e-05	2.21987e-09	3.90081e-05	3.19328e-09	0.000310423	0.000423957	0.000501533	0.00104894	1.95088e-09	0.000380809	0.000570882	0.00073336	0.00070329	1.76862e-09	0.00111318	0.00244853	0.000928209	0.000867395	0.000107079	1.56562e-09	0.000962244	1.60094e-09	0.00252234	0.000743177	1.67831e-09	4.12676e-08	1.61322e-09	1.53543e-09	0.00384376	0.00217338	0.00100286	0.000143704	7.45449e-05	0.000143638	0.000232999	2.20402e-09	0.000137427	0.000122053	1.61395e-09	1.5552e-09
208	hydroxyurea	350	10.1111,0	26	115	2.38331e-09	2.21973e-09	2.28557e-09	2.25656e-09	2.35443e-09	2.21987e-09	2.28658e-09	0.00169255	0.00147214	0.00152277	1.47046e-09	4.4116e-09	0.00122618	0.000985609	2.4741e-09	0.00228553	0.00220181	0.00217397	0.0015848	1.4961e-09	0.00137435	1.73424e-09	0.0017806	0.00178287	0.00163588	0.00940751	1.48378e-09	0.00243448	0.00257785	0.12873	1.61322e-09	0.0037818	1.33737e-09	0.0045974	0.0232812	2.32553e-09	2.28e-09	2.24653e-09	2.16034e-09	2.20402e-09	2.22881e-09	2.24087e-09	1.61395e-09	0.00441115
209	2-Butyne-1,4-diol	498	10.1156,0	56	159	0.000256776	0.000189252	0.000280837	0.000145962	0.000183058	0.000180228	0.000206019	0.0177674	0.0111002	0.0111339	0.0125505	0.0285711	0.0171823	0.0163842	0.0388826	0.0204852	0.0160256	0.0374204	0.0216842	0.0715149	0.0343355	0.0180507	0.016439	0.014493	0.0199551	0.0586992	1.48378e-09	0.0212728	0.0364761	1.43433	0.0422743	0.0563518	0.0220783	0.0383827	0.271648	0.00188422	0.00211551	0.000381121	0.00137886	0.000975264	0.00190845	0.00144057	1.61395e-09	0.0690659
210	4-hydroxybutyrate	646	10.1747,0	56	159	0.000348779	0.000604394	0.000912656	0.000230165	0.000336076	0.00034679	0.000463143	0.0201606	0.0117851	0.0113978	0.0121081	0.0312609	0.0157397	0.0170754	0.0243426	0.0188806	0.0183439	0.0231266	0.0235812	0.0797007	0.0313293	0.0240789	0.0201065	0.017133	0.0278113	0.0465652	1.48378e-09	0.0226158	0.0288768	1.49132	0.0889517	0.0473889	0.0741113	0.10013	0.30513	0.00298416	0.00277003	0.0007685	0.00251444	0.00195668	0.00264123	0.00227251	0.110902	1.5552e-09
215	unknown	370	10.3008,0	43	96	0.000623148	0.00065713	0.000961652	2.25656e-09	0.000844048	0.000515006	0.000600164	0.00524392	0.00262705	0.00249803	0.00141805	4.4116e-09	0.000542851	0.00205499	0.00366113	0.00245534	0.00269021	0.00256508	0.00313479	1.4961e-09	0.00241776	1.73424e-09	0.00347733	0.00259254	1.58605e-09	1.60094e-09	1.48378e-09	0.00101165	0.00274706	0.0706169	1.61322e-09	0.00154543	1.33737e-09	0.00218	0.0128482	0.000915166	0.00083981	2.24653e-09	0.000896121	2.20402e-09	0.000577061	0.000538027	1.61395e-09	0.00298182
218	benzoic acid	827	10.3604,0	56	179	0.00216552	0.00266873	0.0037362	0.00218574	0.0024581	0.00241177	0.00260434	0.00368327	0.00211572	0.00195948	0.00206017	0.00649066	0.00282107	0.0031884	0.00355175	0.00236054	0.00278941	0.00253233	0.00333503	1.4961e-09	0.00242818	0.00257927	0.00235745	0.00240353	0.00258774	0.00231067	1.48378e-09	0.00203978	0.00369668	0.0999792	0.0030654	0.0036642	1.33737e-09	0.00245817	0.0188106	0.00306208	0.00244084	0.00281762	0.00283711	0.00371042	0.00280212	0.00294503	1.61395e-09	0.0023329
219	unknown	481	10.3709,0	56	231	0.000389119	0.000773501	0.000745243	0.000539223	0.000538615	0.000587157	0.000595476	0.00268367	0.00150538	0.00178257	0.00158849	0.00335875	0.00203414	0.00215883	0.00500578	0.0031529	0.00290896	0.00505209	0.002916	1.4961e-09	0.00317262	0.000666584	0.00167984	0.00205714	0.00264938	0.00142348	1.48378e-09	0.00141274	0.00341	0.0512246	0.000977722	0.00244283	0.000726513	0.00157749	0.0100599	0.000729054	0.0004999	0.00031693	0.000460963	0.000533213	0.000510105	0.000508361	0.00441296	0.00107376
220	oxamic acid	489	10.3702,0	22	150	2.38331e-09	2.21973e-09	2.28557e-09	2.25656e-09	2.35443e-09	2.21987e-09	2.28658e-09	1.53599e-05	4.85609e-05	1.57026e-09	1.47046e-09	4.4116e-09	1.95088e-09	1.0655e-05	2.4741e-09	5.12511e-05	3.94426e-05	6.49961e-06	9.05758e-05	1.4961e-09	3.12955e-05	1.73424e-09	9.79499e-06	6.31922e-06	1.58605e-09	1.60094e-09	1.48378e-09	2.68677e-06	1.67831e-09	4.12676e-08	1.61322e-09	1.53543e-09	1.33737e-09	2.77305e-05	4.62965e-06	2.32553e-09	2.28e-09	2.24653e-09	2.59992e-05	2.20402e-09	5.36051e-07	4.42405e-06	1.46346e-05	1.5552e-09
222	unknown	686	10.4489,0	54	116	0.0145593	0.0145559	0.0151516	0.0116787	0.0167301	0.00989542	0.0137618	3.19328e-09	0.00386886	0.00380893	0.00800158	4.4116e-09	0.00452938	0.00336813	0.0104437	0.00387146	0.00712831	0.00635071	0.00587659	0.0207739	0.00907412	1.73424e-09	1.87784e-09	0.00575638	0.00486859	1.60094e-09	1.48378e-09	0.00177083	0.00528733	0.107873	0.00637301	0.0119318	1.33737e-09	0.0070761	0.0230901	0.00681512	0.00485775	0.00886524	0.00578855	0.00329862	0.00345627	0.00551359	0.0201055	0.0110576
224	acetanilide 3	139	10.5156,0	17	98	2.38331e-09	0.00024966	2.28557e-09	2.25656e-09	0.000252763	0.000218231	0.00012011	3.19328e-09	1.59995e-09	0.000260462	0.000225652	4.4116e-09	1.95088e-09	8.10209e-05	2.4741e-09	1.64892e-09	0.000231771	1.76862e-09	2.1196e-09	1.4961e-09	3.86302e-05	1.73424e-09	1.87784e-09	1.56562e-09	1.58605e-09	1.60094e-09	1.48378e-09	1.64141e-09	1.67831e-09	4.12676e-08	1.61322e-09	1.53543e-09	1.33737e-09	1.49739e-09	8.15488e-09	2.32553e-09	2.28e-09	2.24653e-09	0.000310852	2.20402e-09	2.22881e-09	5.18106e-05	0.000148116	0.0001728
226	Ethanolamine	946	10.6097,0	56	174	0.135734	0.119889	0.148943	0.105136	0.137131	0.110686	0.126253	1.1443	0.681869	0.604931	0.645499	1.19851	0.483728	0.79314	1.04399	0.815916	0.884659	0.589401	1.02213	0.529945	0.814339	0.114746	1.0793	0.795386	0.84019	0.600708	0.437193	0.644587	0.926061	24.8102	0.666807	0.8681	0.0281456	0.865225	4.69409	0.0517585	0.0564999	0.0232852	0.0592982	0.0392137	0.0487786	0.0464723	0.641661	0.936847
227	glutaraldehyde 4	232	10.6267,0	32	84	0.00615097	2.21973e-09	2.28557e-09	2.25656e-09	2.35443e-09	0.00451459	0.0017776	3.19328e-09	1.59995e-09	0.0380489	1.47046e-09	0.0671211	0.0274782	0.022108	0.164001	0.114569	0.139647	0.0797596	0.119562	1.4961e-09	0.102923	0.215297	0.0776059	1.56562e-09	0.219951	0.148326	0.0401824	0.116894	1.67831e-09	5.13095	0.333878	0.131669	0.201707	0.0406569	0.973143	2.32553e-09	2.28e-09	2.24653e-09	2.16034e-09	2.20402e-09	2.22881e-09	2.24087e-09	0.0899979	1.5552e-09
233	glycerol	854	10.742,0	52	205	0.133826	0.134252	0.142199	0.111538	0.129128	0.126412	0.129559	3.19328e-09	0.192863	0.227551	0.251178	4.4116e-09	1.95088e-09	0.111932	0.263308	0.172336	0.156724	0.137371	0.312853	0.309193	0.225298	0.231921	0.187292	0.128632	0.0828845	0.140333	0.145713	0.152796	0.100654	2.01897	0.120542	0.131482	0.303369	0.125652	0.466778	0.30484	0.345128	0.32234	0.334925	0.341071	0.435564	0.347311	0.139118	0.0472867
238	4-Vinylphenol	558	10.8215,0	45	177	0.000152388	0.00023384	0.000436214	0.000184174	0.000256884	0.000162722	0.000237704	0.00241924	0.000759447	0.0020855	0.00243334	4.4116e-09	0.000571701	0.0013782	0.00150243	0.00372225	0.00320926	0.00233058	2.1196e-09	0.00054794	0.00188541	1.73424e-09	1.87784e-09	1.56562e-09	0.00299626	0.00364375	1.48378e-09	0.00110667	0.0012642	4.12676e-08	1.61322e-09	1.53543e-09	1.33737e-09	1.49739e-09	0.000210707	0.000651401	0.000408338	0.0003372	0.000562247	0.000467366	0.000621081	0.000507939	1.61395e-09	1.5552e-09
240	unknown	256	10.8839,0	37	130	2.38331e-09	2.21973e-09	2.28557e-09	2.25656e-09	2.35443e-09	2.21987e-09	2.28658e-09	0.000125785	0.000277267	0.000462375	0.000462308	0.00132717	0.000714586	0.000561581	0.00524669	0.00349076	0.00175131	0.00521806	0.00115837	0.000308556	0.00286229	0.00422736	0.000747022	0.000587171	0.00276274	0.00118914	0.000458673	0.00166202	0.00101649	0.0305808	0.00274084	0.001975	1.33737e-09	0.000641745	0.00615914	2.32553e-09	2.28e-09	2.24653e-09	2.16034e-09	2.20402e-09	2.22881e-09	2.24087e-09	0.000526245	0.00248088
243	thymidine 1	226	10.9478,0	50	183	0.016477	0.0297145	0.0458781	0.0129974	0.0174075	0.0165303	0.0231675	3.19328e-09	0.026225	1.57026e-09	0.0334896	0.0919376	0.0373852	0.0315062	0.0322345	0.035021	0.0510797	0.0525914	0.0529762	1.4961e-09	0.0373171	1.73424e-09	0.0127699	0.0180224	0.0358274	0.0360454	0.0281157	0.0217968	0.0256973	0.267415	0.0225087	0.0112211	1.33737e-09	0.0204879	0.0578883	0.0480725	0.0315798	0.0392479	0.0374646	0.0514835	0.039583	0.0412386	0.0141279	0.0186402
244	2-Deoxyerythritol	840	10.9491,0	37	205	2.38331e-09	0.000571181	0.000714588	2.25656e-09	0.000449809	0.000465853	0.000366906	0.00926128	0.00698075	0.00581968	1.47046e-09	0.0177056	0.00889644	0.00811062	0.0194452	0.0105047	1.77023e-09	0.0147549	0.011301	1.4961e-09	0.00933431	0.0113894	1.87784e-09	1.56562e-09	1.58605e-09	0.00799087	0.00910185	0.00474702	1.67831e-09	4.12676e-08	1.61322e-09	1.53543e-09	1.33737e-09	1.49739e-09	8.15488e-09	0.00228253	2.28e-09	0.00231799	0.00246658	2.20402e-09	2.22881e-09	0.00117785	1.61395e-09	1.5552e-09
247	unknown	389	11.0719,0	18	248	2.38331e-09	2.21973e-09	2.28557e-09	2.25656e-09	2.35443e-09	2.21987e-09	2.28658e-09	3.19328e-09	0.00158514	1.57026e-09	1.47046e-09	4.4116e-09	1.95088e-09	0.000264192	0.00219309	0.00141076	1.77023e-09	0.00158286	0.00161867	1.4961e-09	0.00113423	1.73424e-09	1.87784e-09	0.00165517	1.58605e-09	1.60094e-09	0.00196005	0.000602538	1.67831e-09	4.12676e-08	1.61322e-09	0.0026447	1.33737e-09	1.49739e-09	0.000440792	2.32553e-09	2.28e-09	2.24653e-09	2.16034e-09	2.20402e-09	2.22881e-09	2.24087e-09	0.0035079	1.5552e-09
248	Isoleucine	860	11.0193,0	55	158	0.0116491	0.00906765	0.0115583	0.00862727	0.0148847	0.0128791	0.0114444	4.60689	2.60746	2.55933	2.45473	6.05633	3.4473	3.62201	4.47576	0.762272	3.25965	3.38077	1.02712	0.0990525	2.16744	1.3328	0.29934	0.468806	3.12334	0.993705	2.73349	1.49191	0.355144	89.4745	0.00157231	0.3535	1.01343	3.62017	15.8031	0.121177	0.227038	0.0295243	0.206407	0.046744	0.0591598	0.115008	0.638012	3.47653
251	proline	906	11.0851,0	55	142	0.0236802	0.0228935	0.0315203	0.0174822	0.0279879	0.0239923	0.0245927	7.74307	4.33082	1.1137	1.31659	8.67884	1.14821	4.05521	6.14921	5.00329	4.68092	4.85622	5.50286	4.43422	5.10445	1.59352	5.40205	4.58952	4.09376	3.31644	1.50507	3.41673	0.236615	121.105	3.57347	2.98008	0.965796	3.32153	22.0303	0.436544	0.491281	0.134655	0.73273	0.382717	0.301938	0.413311	0.287435	0.93002
254	unknown	223	11.1292,0	45	341	0.000715558	0.00254611	0.000560296	0.00291018	0.00050212	0.000513541	0.0012913	0.00125004	0.00228904	0.00134405	1.47046e-09	4.4116e-09	0.00223825	0.0011869	2.4741e-09	1.64892e-09	1.77023e-09	0.000805087	0.0015377	0.00185051	0.000698884	1.73424e-09	0.00219322	0.000885516	0.000468878	0.00100878	1.48378e-09	0.000759399	0.000705158	0.0265468	0.000507242	0.000491015	1.33737e-09	0.000818227	0.00484474	2.32553e-09	0.00164476	2.24653e-09	0.000626316	0.000654218	0.0006095	0.000589133	0.00060463	1.5552e-09
258	glycine 2	918	11.2008,0	56	59	0.0144066	0.0169019	0.0195142	0.0133954	0.0176171	0.0153422	0.0161962	2.14292	0.147866	1.12965	1.09066	2.40014	1.48969	1.40015	1.70831	1.21688	1.24003	1.13017	1.52685	1.49019	1.38541	0.995153	1.8739	1.4582	1.38479	1.08785	1.40396	1.36731	1.74702	43.448	1.38135	1.47999	0.535349	1.77268	8.39406	0.023442	0.0280779	0.0141594	0.0329537	0.0159852	0.021752	0.0227284	1.92502	1.71219
261	Analyte 329	173	11.2349,0	39	272	2.38331e-09	0.000108014	2.28557e-09	2.25656e-09	2.35443e-09	2.21987e-09	1.80042e-05	0.00149846	0.000637064	0.000575784	0.000737792	0.00085142	0.000848759	0.000858214	0.000978552	0.000636209	0.000855065	0.000496518	0.000871511	0.000777145	0.000769167	0.000965664	0.000776578	0.000687391	1.58605e-09	1.60094e-09	0.000803781	0.000538903	0.000957074	0.0261472	1.61322e-09	0.00069045	0.00060387	0.00102418	0.0049038	2.32553e-09	2.28e-09	2.24653e-09	0.000168155	0.000222949	0.000110356	8.35779e-05	0.000991127	1.5552e-09
262	unknown	131	11.2521,0	20	140	2.38331e-09	2.21973e-09	2.28557e-09	2.25656e-09	2.35443e-09	2.21987e-09	2.28658e-09	3.19328e-09	0.00134507	0.00213691	1.47046e-09	4.4116e-09	1.95088e-09	0.000580331	0.00346931	0.0027261	0.00295673	0.0016398	2.1196e-09	0.00215357	0.00215758	1.73424e-09	0.00225075	0.00216441	1.58605e-09	1.60094e-09	1.48378e-09	0.000735861	0.0020413	4.12676e-08	1.61322e-09	1.53543e-09	1.33737e-09	0.00204737	0.000681452	2.32553e-09	2.28e-09	2.24653e-09	2.16034e-09	2.20402e-09	2.22881e-09	2.24087e-09	1.61395e-09	1.5552e-09
266	succinic acid	922	11.28,0	56	247	0.0034327	0.00559612	0.00483909	0.00406925	0.00348498	0.00492851	0.00439178	0.679295	0.356478	0.389106	0.37127	0.77303	0.495434	0.510769	0.632417	0.409093	0.487539	0.441103	0.524661	0.405849	0.483444	0.428485	0.575587	0.426782	0.477872	0.437373	0.401464	0.457927	0.50972	17.1027	0.657523	0.584248	0.373031	0.572061	3.29988	0.0310787	0.0368639	0.0178194	0.0354564	0.0249434	0.0341507	0.0300521	0.546083	0.700044
267	unknown	782	11.3184,0	14	96	2.37148e-05	1.59934e-05	2.28557e-09	1.74336e-05	2.35443e-09	2.21987e-09	9.52477e-06	0.00111433	1.59995e-09	0.000537385	1.47046e-09	0.000517993	1.95088e-09	0.000361619	0.000789911	1.64892e-09	1.77023e-09	1.76862e-09	2.1196e-09	1.4961e-09	0.000131653	1.73424e-09	1.87784e-09	1.56562e-09	1.58605e-09	1.60094e-09	1.48378e-09	1.64141e-09	1.67831e-09	4.12676e-08	1.61322e-09	1.53543e-09	1.33737e-09	1.49739e-09	8.15488e-09	2.32553e-09	2.28e-09	2.24653e-09	2.16034e-09	2.20402e-09	2.22881e-09	2.24087e-09	1.61395e-09	1.5552e-09
271	unknown	209	11.348,0	38	140	2.38331e-09	0.00123807	2.28557e-09	2.25656e-09	2.35443e-09	0.00141906	0.000442856	3.19328e-09	0.00763043	0.00534047	0.00533907	0.0113256	0.0058395	0.00591251	0.0139596	0.00864289	0.00991222	0.00784507	0.00984266	0.00539703	0.00926659	1.73424e-09	0.00641296	0.00497435	0.00875747	0.00562309	0.00644719	0.00536918	0.00644972	0.150335	0.0065911	0.00502218	1.33737e-09	0.00381189	0.0287017	2.32553e-09	2.28e-09	2.24653e-09	0.00217168	2.20402e-09	0.00165436	0.000637675	0.00503689	0.0054573
273	unknown	365	11.3993,0	55	180	2.38331e-09	0.000507096	0.000659	0.000500194	0.000804777	0.000619859	0.000515155	0.00231528	0.0013711	0.00169182	0.00168612	0.00395523	0.00219234	0.00220198	0.00217282	0.0016459	0.00172713	0.00194623	0.00252926	0.00140981	0.00190519	1.73424e-09	0.00121953	0.00122792	0.00186377	0.00175815	0.00148173	0.00125852	0.0012466	0.0299922	0.00252742	0.00140317	0.00255069	0.00126637	0.00649774	2.33525e-05	5.95713e-06	1.07489e-05	8.75325e-05	0.000102692	9.12088e-05	5.35819e-05	0.00117603	0.00149955
279	D-Glyceric acid	922	11.4517,0	56	189	0.00289737	0.00362703	0.0040707	0.00298824	0.00318201	0.00358702	0.00339206	0.01622	0.0124707	0.0119149	0.00953505	0.0215051	0.0165305	0.0146961	0.0153275	0.0119743	0.00540792	0.0140736	0.00768962	0.00591431	0.0100645	1.73424e-09	0.00395148	0.00335869	0.00482458	0.00330272	0.00379851	0.003206	0.00413534	0.0717711	0.00517406	0.00356837	0.0110257	0.0021436	0.016303	0.00427174	0.00378034	0.00130338	0.00380345	0.00273695	0.00341938	0.0032192	0.00573717	0.00187726
282	unknown	303	11.4712,0	15	215	2.38331e-09	2.21973e-09	2.28557e-09	0.000150617	2.35443e-09	2.21987e-09	2.51048e-05	3.19328e-09	1.59995e-09	1.57026e-09	1.47046e-09	4.4116e-09	1.95088e-09	2.36607e-09	2.4741e-09	1.64892e-09	0.000175933	1.76862e-09	2.1196e-09	1.4961e-09	2.93238e-05	1.73424e-09	1.87784e-09	1.56562e-09	1.58605e-09	1.60094e-09	1.48378e-09	1.64141e-09	1.67831e-09	4.12676e-08	1.61322e-09	1.53543e-09	1.33737e-09	1.49739e-09	8.15488e-09	0.000285817	2.28e-09	2.24653e-09	2.16034e-09	2.20402e-09	2.22881e-09	4.7638e-05	1.61395e-09	1.5552e-09
285	Itaconic acid	593	11.5486,0	53	156	2.38331e-09	5.1452e-06	8.13999e-06	2.38196e-07	2.67375e-06	3.77667e-05	8.99438e-06	3.19328e-09	0.000244983	2.90905e-05	1.47046e-09	4.4116e-09	3.69713e-05	5.18423e-05	0.00452043	0.00270311	0.00293788	0.00514589	0.00230331	0.0013242	0.0031558	0.000466188	0.00253805	0.00193735	0.00154851	0.000678859	0.00157043	0.00145656	0.00359428	0.113251	0.00159931	0.00304924	0.000704278	0.00215028	0.0207247	4.91864e-05	6.8553e-09	1.50014e-05	1.30419e-05	1.76197e-05	2.22881e-09	1.58097e-05	0.00224571	0.00361887
289	uracil	939	11.575,0	56	99	0.00329881	0.00393274	0.00593546	0.00454688	0.00495103	0.00570574	0.00472844	2.04051	1.17324	1.13333	1.07835	2.18194	1.49412	1.51691	1.71005	1.19175	1.24449	1.20249	1.48369	1.24578	1.34637	0.972169	1.30093	1.01788	1.19574	1.06638	1.12479	1.11298	1.18895	25.0516	1.05013	1.01769	0.712072	0.90636	4.9878	0.0223142	0.0318027	0.01579	0.0394673	0.0189816	0.0227299	0.0251809	1.14931	0.713269
290	unknown	317	11.5927,0	11	204	2.38331e-09	2.21973e-09	2.28557e-09	2.25656e-09	2.35443e-09	2.21987e-09	2.28658e-09	3.19328e-09	0.00150423	0.001581	1.47046e-09	4.4116e-09	1.95088e-09	0.000514207	0.00201291	1.64892e-09	0.00174005	0.00158273	2.1196e-09	1.4961e-09	0.000889282	1.73424e-09	1.87784e-09	1.56562e-09	0.0019275	1.60094e-09	1.48378e-09	0.000321251	1.67831e-09	4.12676e-08	0.00222816	1.53543e-09	1.33737e-09	1.49739e-09	0.000371368	2.32553e-09	2.28e-09	2.24653e-09	2.16034e-09	2.20402e-09	2.22881e-09	2.24087e-09	1.61395e-09	1.5552e-09
292	4-Acetylbutyric acid 2	327	11.618,0	25	188	2.38331e-09	2.21973e-09	2.28557e-09	2.25656e-09	2.35443e-09	2.21987e-09	2.28658e-09	3.19328e-09	1.59995e-09	1.57026e-09	1.47046e-09	4.4116e-09	1.95088e-09	2.36607e-09	0.000333341	1.64892e-09	0.00113847	0.000759365	2.1196e-09	1.4961e-09	0.000371864	1.73424e-09	0.000610875	0.000247532	1.58605e-09	0.000278115	0.000207054	0.00022393	0.000397774	0.0453983	0.000725286	0.000802862	0.00186081	0.000551952	0.00828949	2.32553e-09	2.28e-09	2.24653e-09	2.16034e-09	2.20402e-09	2.22881e-09	2.24087e-09	0.00070127	0.000537244
295	1-Methylhydantoin 1	448	11.6416,0	31	171	2.38331e-09	2.21973e-09	2.28557e-09	2.25656e-09	2.35443e-09	2.21987e-09	2.28658e-09	0.00189006	0.00105831	0.0011529	0.000496369	4.4116e-09	1.95088e-09	0.000766273	0.00263818	0.0017475	0.00168345	0.00132101	0.00261141	0.0016941	0.00194927	1.73424e-09	0.00162472	0.000994321	1.58605e-09	1.60094e-09	0.000745119	0.000560694	0.0013982	0.0363815	1.61322e-09	0.000844173	1.33737e-09	0.000978854	0.00660046	2.32553e-09	2.28e-09	2.24653e-09	2.16034e-09	2.20402e-09	0.000350096	5.83513e-05	0.000682099	0.000381528
297	unknown	311	11.675,0	52	239	0.0153439	0.0154993	0.0171673	0.0160889	0.0183448	0.0163843	0.0164714	0.0416951	0.0191996	0.0181003	0.0163027	0.0243504	0.0227251	0.0237289	0.0312391	0.0178314	0.0202713	0.0225591	2.1196e-09	0.0195243	0.0185709	1.73424e-09	0.0198584	0.0135807	0.0147041	0.0141204	1.48378e-09	0.0103773	0.0175125	0.373261	0.01183	1.53543e-09	1.33737e-09	0.0156188	0.0697038	0.0166975	0.0156543	0.0164889	0.0182824	0.017836	0.0199437	0.0174838	1.61395e-09	0.00637378
298	unknown	465	11.6624,0	33	240	0.00284662	0.00305035	0.00351184	0.00337977	0.00394872	2.21987e-09	0.00278955	0.00643971	0.0031742	0.00335014	0.00293037	0.00570912	1.95088e-09	0.00360059	0.00460101	0.00308712	0.00384403	1.76862e-09	2.1196e-09	0.00321814	0.00245838	1.73424e-09	1.87784e-09	0.00241285	0.00299423	0.0031049	1.48378e-09	0.00141866	1.67831e-09	4.12676e-08	0.00298693	1.53543e-09	1.33737e-09	0.00265128	0.00093971	2.32553e-09	2.28e-09	0.00315015	0.00418225	0.00421798	0.00414945	0.00261664	1.61395e-09	1.5552e-09
299	unknown	313	11.7116,0	35	271	2.38331e-09	2.21973e-09	2.28557e-09	2.25656e-09	2.35443e-09	2.21987e-09	2.28658e-09	0.00214501	0.00100497	0.000849936	0.000782627	4.4116e-09	0.000829049	0.000935266	0.00227485	0.00135574	0.00165094	0.00233656	0.00198591	0.00151335	0.00185289	1.73424e-09	0.00174001	0.0011304	0.000893623	0.000734504	0.0011306	0.00093819	0.00149636	0.0422741	1.61322e-09	0.00134565	1.33737e-09	0.00123669	0.00772547	2.32553e-09	2.28e-09	2.24653e-09	2.16034e-09	2.20402e-09	2.22881e-09	2.24087e-09	0.00112799	0.00137263
300	fumaric acid	942	11.7433,0	56	245	0.0124551	0.0166735	0.0205224	0.0177065	0.0240641	0.0239151	0.0192228	0.110034	0.0678414	0.0724551	0.0586836	0.0831817	0.0951095	0.0812175	0.0965283	0.0654264	0.0999367	0.107386	0.0846568	0.0686804	0.0871024	1.73424e-09	0.0665062	0.0414359	0.060588	0.0521521	0.064018	0.04745	0.0569696	1.51364	0.0459073	0.072908	1.33737e-09	0.056956	0.291064	0.0378985	0.0141638	0.0273017	0.0702697	0.0500452	0.0437752	0.0405757	0.0353765	0.0662273
302	Pyrrole-2-Carboxylic Acid	681	11.7408,0	53	240	0.000300905	0.000421806	0.000515048	0.000438064	0.000620923	0.000512469	0.000468203	0.0111635	0.00785516	0.00913558	0.00749467	0.00395246	0.00761413	0.00786924	0.00710848	0.00767412	0.00834621	0.00601526	0.00865873	0.00880036	0.00776719	1.73424e-09	0.0078399	0.00734816	0.00599474	0.00816469	0.00569391	0.00584023	0.00553903	0.145703	0.0049067	0.00501423	2.93908e-06	0.00593978	0.0278509	2.32553e-09	0.000550524	0.00046905	0.000990878	0.000998173	0.000724953	0.000622264	0.00621452	0.00524911
305	unknown	304	11.8194,0	23	174	2.38331e-09	2.21973e-09	2.28557e-09	2.25656e-09	2.35443e-09	2.21987e-09	2.28658e-09	3.19328e-09	1.59995e-09	1.57026e-09	1.47046e-09	4.4116e-09	1.95088e-09	2.36607e-09	0.00363297	0.0023509	0.00254588	0.00267773	0.0018273	0.00130227	0.00238951	1.73424e-09	0.00244088	0.00176856	1.58605e-09	1.60094e-09	0.00174299	0.000992072	0.00230993	0.0643579	1.61322e-09	0.00211605	1.33737e-09	0.00159729	0.0117302	2.32553e-09	2.28e-09	2.24653e-09	2.16034e-09	2.20402e-09	2.22881e-09	2.24087e-09	0.00200459	0.0029863
306	unknown	195	11.8337,0	30	271	2.38331e-09	2.21973e-09	2.28557e-09	2.25656e-09	2.35443e-09	2.21987e-09	2.28658e-09	3.19328e-09	1.59995e-09	1.57026e-09	1.47046e-09	4.4116e-09	1.95088e-09	2.36607e-09	0.000545205	0.000967025	0.000779992	0.00060975	0.00124308	0.000808828	0.000825647	1.73424e-09	1.87784e-09	0.000669436	0.00119874	0.00100778	0.000902874	0.000629805	0.00102231	0.0114164	0.000673381	0.0003197	1.33737e-09	0.000588818	0.00233677	2.32553e-09	2.28e-09	2.24653e-09	2.16034e-09	2.20402e-09	2.22881e-09	2.24087e-09	0.000428292	0.00065418
312	serine 1	903	11.869,0	50	204	0.0213074	0.0218162	0.0351732	0.01885	0.0562614	0.0264646	0.0299788	0.29516	1.59995e-09	0.179168	1.40325	2.86073	1.92997	1.11138	2.4741e-09	1.64892e-09	0.791867	0.949331	1.51372	1.4961e-09	0.542487	0.106865	1.17475	1.00664	0.795354	0.976558	1.30439	0.894092	1.02489	10.6544	0.214713	1.02269	0.0860376	0.837418	2.30669	0.183023	0.244142	0.0494493	0.331182	0.0681967	0.111309	0.164551	1.59921	0.28459
317	unknown	194	11.9254,0	13	249	2.38331e-09	2.21973e-09	2.28557e-09	2.25656e-09	2.35443e-09	2.21987e-09	2.28658e-09	3.19328e-09	1.59995e-09	1.57026e-09	1.47046e-09	4.4116e-09	1.95088e-09	2.36607e-09	2.4741e-09	1.64892e-09	1.77023e-09	1.76862e-09	2.1196e-09	1.4961e-09	1.8796e-09	0.00539704	1.87784e-09	1.56562e-09	1.58605e-09	1.60094e-09	1.48378e-09	0.000899509	1.67831e-09	4.12676e-08	1.61322e-09	1.53543e-09	0.00272225	1.49739e-09	0.000453717	2.32553e-09	2.28e-09	2.24653e-09	2.16034e-09	2.20402e-09	2.22881e-09	2.24087e-09	1.61395e-09	1.5552e-09
318	Pipecolinic acid	718	11.9559,0	51	156	0.00170816	0.00145628	0.00246914	0.00136692	0.00355963	0.00140136	0.00199358	0.0612124	0.0389856	0.0507165	0.0419473	0.0105399	0.0451728	0.0414291	0.217996	0.098545	0.136277	0.228745	0.121308	0.0827176	0.147598	1.73424e-09	0.126218	0.0844834	0.0499921	0.0395171	0.0690919	0.0615504	0.0941859	4.18214	0.0393813	0.0849505	1.33737e-09	0.082841	0.74725	0.00326518	0.00277837	0.000815892	0.00464421	0.00301824	0.00240024	0.00282036	0.0491667	0.124011
323	2,3-Dimethylsuccinic acid	445	12.0391,0	44	242	2.38331e-09	2.21973e-09	2.28557e-09	2.25656e-09	2.35443e-09	2.21987e-09	2.28658e-09	0.00190026	0.000947101	0.000807785	0.000670853	0.000714991	0.000857729	0.000983119	0.00147344	0.00101058	0.000986365	0.00118231	0.00120908	0.000931109	0.00113215	0.000291864	0.00130071	0.000744488	0.000571958	0.000404183	0.000780907	0.000682351	0.000903359	0.0244136	0.000357419	1.53543e-09	5.17721e-05	0.000921372	0.00444125	0.000167228	2.28e-09	4.76972e-05	0.000152833	0.000108265	0.000114735	9.846e-05	1.61395e-09	1.5552e-09
326	unknown	440	12.0927,0	50	117	2.38331e-09	2.21973e-09	2.28557e-09	2.25656e-09	2.35443e-09	2.21987e-09	2.28658e-09	0.0135306	0.00640707	0.00607979	0.00620836	0.010155	0.00888914	0.008545	0.0106684	0.00744641	0.00717959	0.00715802	0.0094882	0.00646286	0.00806724	1.73424e-09	0.0073975	0.00586282	0.00667374	0.00548522	0.00636029	0.0052966	0.00701834	0.16819	0.00700659	0.00599558	1.33737e-09	0.00561892	0.0323049	0.00446786	0.0023635	0.00178686	0.00209381	0.00201551	0.00234633	0.00251231	0.00540078	0.00606192
331	unknown	255	12.1828,0	49	257	2.38331e-09	5.53103e-05	0.00015138	9.72579e-05	8.22319e-05	7.91447e-05	7.75546e-05	0.0265728	0.0180326	0.0143999	0.0139224	0.0095308	0.0132289	0.0159479	0.0152759	0.0153601	0.0139962	0.0137449	0.0151213	0.0208419	0.0157234	1.73424e-09	0.0270352	0.0180184	0.00936295	0.00987865	0.0151256	0.0132368	0.0150111	0.415665	1.61322e-09	0.013985	1.33737e-09	0.0135102	0.0763619	0.000449789	0.000706006	0.000229958	0.000764804	0.000351813	0.000332155	0.000472421	0.0152199	0.00828241
332	threonine 1	920	12.2277,0	56	219	0.00704438	0.00747198	0.00845578	0.00613975	0.0113035	0.00703754	0.00790882	1.70873	0.976399	0.994155	0.994315	1.91785	1.36756	1.3265	1.42988	1.01674	1.0392	1.02721	1.3018	1.18746	1.16705	0.252644	1.55999	1.24653	1.10273	0.984646	1.21963	1.06103	1.34272	36.3546	1.05326	1.35879	0.350319	0.26438	6.78734	0.0725018	0.10155	0.0214908	0.117285	0.0322015	0.0468255	0.0653092	1.47128	0.119352
335	unknown	332	12.2549,0	15	174	2.38331e-09	2.21973e-09	2.28557e-09	2.25656e-09	2.35443e-09	2.21987e-09	2.28658e-09	3.19328e-09	1.59995e-09	1.57026e-09	1.47046e-09	4.4116e-09	1.95088e-09	2.36607e-09	0.00350496	1.64892e-09	1.77023e-09	1.76862e-09	2.1196e-09	1.4961e-09	0.000584162	1.73424e-09	1.87784e-09	1.56562e-09	1.58605e-09	1.60094e-09	1.48378e-09	1.64141e-09	1.67831e-09	4.12676e-08	0.00180428	1.53543e-09	1.33737e-09	1.49739e-09	0.000300721	2.32553e-09	0.000852151	2.24653e-09	0.000762681	0.000767045	0.000802885	0.000530795	1.61395e-09	1.5552e-09
336	L-Allothreonine 1	774	12.2636,0	38	291	2.38331e-09	2.21973e-09	2.28557e-09	2.25656e-09	2.35443e-09	2.21987e-09	2.28658e-09	3.19328e-09	1.59995e-09	0.000150318	0.0270356	0.0405029	0.0404477	0.0180228	2.4741e-09	0.000304161	0.000512482	0.000646254	2.1196e-09	0.000239731	0.000283772	1.73424e-09	0.0608748	0.0390458	0.000431904	0.019777	0.000305133	0.0200725	0.000552913	0.0221337	0.00108793	0.000656303	1.33737e-09	0.000486265	0.00415284	0.000198026	0.000154648	9.92154e-05	2.16034e-09	0.000124128	0.00021685	0.000132145	0.0497461	0.00103234
340	O-acetylserine 1	682	12.3208,0	32	174	2.38331e-09	2.21973e-09	2.28557e-09	2.25656e-09	2.35443e-09	2.21987e-09	2.28658e-09	0.0011144	0.000761442	0.000899065	0.000973332	0.000326452	0.00108523	0.000859987	2.4741e-09	0.00371531	1.77023e-09	1.76862e-09	0.00307449	0.00236542	0.00152587	1.73424e-09	0.0035051	0.00230989	0.00206906	0.00188707	0.0019982	0.00196156	0.00184749	0.0640888	0.000440345	0.00202152	1.33737e-09	0.0010988	0.0115828	2.32553e-09	2.28e-09	2.24653e-09	2.16034e-09	2.20402e-09	2.22881e-09	2.24087e-09	0.00112371	0.000363727
343	methyl trans-cinnamate	353	12.3254,0	47	131	2.38331e-09	2.21973e-09	2.28557e-09	2.25656e-09	2.35443e-09	2.21987e-09	2.28658e-09	0.000394935	0.000260241	0.000426927	0.000378686	4.4116e-09	0.000804227	0.000377503	0.00131446	1.64892e-09	0.000772307	0.00153739	0.000335694	0.000197281	0.000692856	0.0064343	0.00166037	0.00154412	0.00393596	0.00082317	0.00175147	0.00269156	0.00837902	4.12676e-08	1.61322e-09	0.00670319	1.33737e-09	0.00730616	0.0037314	0.00465021	0.00308916	0.00366308	0.00452486	0.00478987	0.003609	0.00405436	1.61395e-09	0.00288649
347	DL-Anabasine 1	264	12.3655,0	45	305	0.000188437	0.000190449	0.000227797	0.000144918	0.000149147	0.000143957	0.000174117	0.000736909	1.59995e-09	1.57026e-09	0.000405366	0.000341883	0.000588728	0.000345482	0.000506289	0.000347471	0.000378267	0.000361851	0.000371135	0.000250885	0.000369316	1.73424e-09	1.87784e-09	0.000337041	0.00036217	0.000388146	0.000260295	0.000224609	0.000340255	0.00766445	1.61322e-09	1.53543e-09	1.33737e-09	0.000294656	0.00138323	0.000273043	0.000289903	0.00019767	0.000271983	0.000326833	0.000187141	0.000257762	0.000299326	0.000302878
350	thymine	822	12.3971,0	55	255	0.000188893	0.000354508	0.000272385	0.000316341	0.000362775	0.000294238	0.00029819	0.0660474	0.031558	0.0333053	0.0292042	0.0446878	0.0436379	0.0414068	0.058492	0.0373585	0.0450348	0.04336	0.0548072	0.0314004	0.0450755	0.0267	0.0368663	0.0278813	0.0385178	0.0382292	0.0303014	0.0330827	0.037225	0.872896	0.0405071	0.03119	1.33737e-09	0.0289648	0.168464	0.00145155	0.00158594	0.00183272	0.00208466	0.0015037	0.00166664	0.00168754	0.0289248	0.0460963
352	unknown	355	12.4436,0	51	243	0.000510994	0.000781132	0.00110371	0.00118818	0.00141004	0.00123191	0.00103766	0.00471425	0.00310489	0.00367986	0.00381857	0.0051737	0.00457535	0.00417777	0.0049908	0.00418082	0.00512039	0.00528176	0.00689108	0.00389272	0.0050596	1.73424e-09	0.00266928	0.00324925	0.00469431	0.00452922	0.00372746	0.00314492	0.00314452	0.0747896	0.00406532	0.00344614	1.33737e-09	0.00317023	0.0147693	0.000863973	0.000710763	0.000784336	0.00214212	0.0017114	0.00161838	0.00130516	0.00270047	0.00292606
354	Glutaric Acid	324	12.4687,0	36	154	7.57984e-05	2.21973e-09	0.00014651	0.000207961	0.000226873	0.000167443	0.000137431	0.0090131	0.00464117	1.57026e-09	0.0048836	4.4116e-09	0.00686653	0.00423407	0.00652262	0.00582528	0.00602665	0.00624438	0.00588026	0.00485386	0.00589217	1.73424e-09	0.00685664	0.0055749	1.58605e-09	0.00493406	0.00588565	0.00387521	1.67831e-09	0.122417	0.00348094	0.00551131	1.33737e-09	0.00531821	0.022788	2.32553e-09	2.28e-09	2.24653e-09	2.16034e-09	2.20402e-09	0.000367686	6.12828e-05	0.00429652	0.00745739
355	unknown	259	12.4789,0	41	156	2.38331e-09	2.21973e-09	2.28557e-09	7.90566e-05	3.00422e-05	2.21987e-09	1.81846e-05	0.00903848	0.00305889	0.00639188	0.00862732	0.00231719	0.00752938	0.00616052	2.4741e-09	0.00472619	0.00885411	1.76862e-09	0.00464554	0.00470455	0.00382173	1.73424e-09	0.00543689	0.00424756	0.00285138	0.00503228	0.00239262	0.00332679	0.00351421	0.036694	0.00353727	0.00297183	1.33737e-09	0.00211784	0.00813919	2.32553e-09	2.28e-09	2.24653e-09	0.000459086	0.000135725	0.000192486	0.000131217	0.00364184	0.00201223
356	cuminic alcohol	189	12.5116,0	55	373	0.0018033	0.00185769	0.00179947	0.00131177	0.00081399	0.00119222	0.00146307	0.000604794	0.000417256	0.000425798	0.000568624	0.00123211	0.00079118	0.000673294	0.000618564	0.000420264	0.0004648	0.000448292	0.000600287	0.000467639	0.000503307	0.00148945	0.00050169	0.000496614	0.00122926	0.00202473	0.000606164	0.00105798	0.000319628	0.0084238	1.61322e-09	0.000362294	1.33737e-09	0.000416435	0.00158703	0.00175182	0.00156627	0.00127404	0.00122674	0.000967886	0.00108982	0.00131276	0.000587943	0.000424188
357	6-hydroxy caproic acid	453	12.5383,0	56	103	0.00264585	0.00333471	0.00356577	0.00223281	0.0022916	0.00261056	0.00278022	0.00722307	0.00422773	0.00358024	0.00378503	0.00538527	0.00500218	0.00486725	0.0124583	0.00734466	0.00792849	0.0113335	0.00773652	0.0053474	0.00869147	0.01239	0.00902334	0.00619625	0.00973892	0.00719033	0.00607786	0.00843611	0.00935789	0.319431	1.61322e-09	0.00808157	1.33737e-09	0.00704469	0.0573192	0.00534534	0.00377463	0.00262357	0.00426465	0.00495825	0.00405684	0.00417055	0.00655229	0.0133236
359	unknown	445	12.5547,0	45	270	2.38331e-09	2.21973e-09	2.28557e-09	2.25656e-09	2.35443e-09	2.21987e-09	2.28658e-09	0.00425856	0.00212211	0.00159591	0.00124735	0.000809531	0.0013171	0.00189176	0.00306952	0.00232007	0.00228702	0.00251111	0.0022225	0.00257481	0.0024975	1.73424e-09	0.00317879	0.00195794	0.00110138	0.00146105	0.00186823	0.00159457	0.00191788	0.0608043	0.00124266	0.00173555	1.33737e-09	0.00164372	0.011224	0.000449273	0.000349958	0.000235712	0.000522401	0.0002916	0.000260705	0.000351608	0.00140834	0.00164613
360	1-Indanone 2	353	12.5774,0	55	229	0.000403645	0.000591095	0.00116753	0.00116024	0.00163472	0.00162209	0.00109655	0.00320331	0.00249455	0.00320907	0.00351152	0.00548545	0.00523842	0.00385705	0.00306431	0.00335911	0.00371459	0.00422707	0.00501126	0.00328773	0.00377735	0.00150021	0.00218265	0.00255996	0.00390085	0.00380047	0.00334092	0.00288084	0.00219683	0.0551726	0.00395344	0.00308892	0.00253725	0.00264333	0.0115987	2.32553e-09	0.000498937	0.000510068	0.00239078	0.00221149	0.00214435	0.0012926	0.00180627	0.00220978
366	unknown	312	12.6389,0	36	232	2.38331e-09	2.21973e-09	2.28557e-09	2.25656e-09	2.35443e-09	2.21987e-09	2.28658e-09	0.000747409	0.00054871	0.000641223	0.000586838	0.00125785	0.00075828	0.000756718	0.0010871	0.000771883	1.77023e-09	0.000563783	0.000645158	0.000567941	0.000605978	1.73424e-09	0.000921798	0.00080019	0.00149292	0.00103011	0.000673786	0.000819802	0.00112482	0.0243282	1.61322e-09	0.000752385	1.33737e-09	0.000844922	0.00450839	0.000221698	0.000242951	0.00026307	0.000164473	2.20402e-09	0.000193621	0.000180969	0.000945555	0.000889037
367	unknown	290	12.6503,0	29	116	2.38331e-09	2.21973e-09	2.28557e-09	2.25656e-09	2.35443e-09	2.21987e-09	2.28658e-09	0.00253593	0.00195145	0.0010711	0.000748478	4.4116e-09	0.000817575	0.00118742	0.00242731	0.00201351	0.0017265	0.00142604	0.00159227	0.00178868	0.00182905	1.73424e-09	0.00244401	0.00136324	0.000906416	1.60094e-09	0.00116085	0.000979087	0.00176754	0.0401815	1.61322e-09	0.00106581	1.33737e-09	0.000923395	0.00732304	2.32553e-09	2.28e-09	2.24653e-09	2.16034e-09	2.20402e-09	2.22881e-09	2.24087e-09	0.0013426	1.5552e-09
368	unknown	373	12.6613,0	28	174	2.38331e-09	2.21973e-09	2.28557e-09	2.25656e-09	2.35443e-09	2.21987e-09	2.28658e-09	3.19328e-09	1.59995e-09	1.57026e-09	1.47046e-09	4.4116e-09	1.95088e-09	2.36607e-09	0.000110228	0.000291647	0.000763195	1.76862e-09	0.000345353	1.4961e-09	0.000251738	1.73424e-09	0.00111771	0.000429495	0.000839498	0.00041803	0.000312539	0.000519545	0.00111528	0.0538594	0.00091068	0.00194682	1.33737e-09	0.00131468	0.0098578	2.32553e-09	2.28e-09	2.24653e-09	3.01766e-05	2.20402e-09	2.22881e-09	5.03131e-06	0.000838559	0.00256859
371	aspartic acid 2	862	12.7308,0	54	160	0.00612268	0.00479016	0.00837187	0.00394113	0.00676458	0.00495917	0.00582493	0.156331	0.140417	0.142402	0.266732	4.4116e-09	0.412957	0.186473	0.253048	0.190167	0.169522	0.160578	0.149509	0.14713	0.178326	0.573321	1.87784e-09	0.17737	1.58605e-09	1.60094e-09	0.324257	0.179158	0.27113	7.40359	1.61322e-09	0.231769	1.33737e-09	0.209895	1.35273	0.00308574	0.00349293	0.00171899	0.00319662	0.00327961	0.00267652	0.0029084	0.407505	0.473265
373	beta-Alanine 2	903	12.7748,0	53	248	0.0222897	0.0255112	0.0381021	0.0197582	0.0416669	0.0256601	0.0288314	0.0272445	0.0307062	0.0316585	0.0325422	0.0496965	0.0437338	0.0359303	0.0334338	0.0313396	0.0274396	0.0247703	0.0274679	0.0347547	0.0298677	1.73424e-09	0.0375852	0.0271567	0.0421625	0.0247807	0.0263813	0.0263444	0.0441585	1.19434	0.0474914	0.0247313	1.33737e-09	0.0347557	0.224247	0.0176979	0.0103258	0.0100974	0.0251306	0.0216624	0.0272681	0.018697	0.0343095	0.0519756
375	2-Deoxytetronic acid	627	12.8008,0	52	189	0.000444957	0.00105541	0.000498822	2.25656e-09	0.000475935	0.000564497	0.000506603	0.00155344	0.00182114	0.00271102	0.00211845	0.00290215	0.00384874	0.00249249	0.0050912	0.00325893	0.00304989	0.00206206	0.00156148	0.00234415	0.00289462	0.00387667	0.00735122	0.00259067	0.00607213	0.00290295	1.48378e-09	0.00379894	0.00600458	0.259049	1.61322e-09	0.00547275	1.33737e-09	0.00690026	0.0462377	0.00120663	0.000692147	0.000889017	0.00121783	0.00109322	0.001109	0.00103464	0.0105669	0.0103075
378	unknown	298	12.8654,0	47	142	2.38331e-09	0.000803893	0.00100785	0.000596346	0.00122495	2.21987e-09	0.000605508	0.00673714	0.00766383	0.0062405	0.0064071	0.00738648	0.00772258	0.00702627	0.00569675	0.00741687	0.0064013	0.00646907	0.0056659	0.00809839	0.00662471	1.73424e-09	0.0103688	0.00804853	0.00762561	0.00483233	0.00881908	0.00661573	0.00930156	0.25512	1.61322e-09	0.00827704	1.33737e-09	0.00697639	0.0466125	0.00159645	0.00121612	0.000416057	0.00217826	0.00114827	0.00121781	0.00129549	0.00819442	0.00862099
381	3-hydroxy-L-proline 1	616	12.8976,0	51	158	2.38331e-09	2.21973e-09	0.000250016	2.25656e-09	0.000315469	0.000304962	0.000145076	0.0152091	0.0177846	0.0152009	0.0145232	0.0194647	0.018651	0.0168056	0.0150311	0.0170484	0.0160806	0.0164213	0.0144179	0.0226165	0.016936	1.73424e-09	0.0283268	0.0194265	0.0204081	0.0113334	0.0219086	0.0169006	1.67831e-09	0.746266	0.00376517	0.0217339	0.015332	0.0206397	0.134623	0.00153904	0.00204006	0.000460561	0.00248742	0.00128975	0.00146577	0.0015471	0.0195543	0.0300227
383	unknown	238	12.9311,0	56	243	0.00136998	0.0024817	0.0038156	0.00360453	0.00305282	0.00370003	0.00300411	0.00116994	0.00495056	0.00517355	0.00517549	0.0110336	0.00692236	0.00573758	0.00125908	0.00367721	0.00297284	0.00343631	0.00373891	0.00434945	0.00323897	0.00171771	0.0026415	0.00702136	1.58605e-09	0.00518807	0.00483814	0.00356779	0.00294252	0.126731	1.61322e-09	0.00459684	1.33737e-09	0.00411983	0.0230651	0.000824177	0.00240651	0.00190773	0.00413522	0.00490601	0.00385885	0.00300642	0.00586342	0.00446766
388	unknown	414	12.9881,0	48	174	0.00046933	0.0005281	0.000639316	0.000515316	0.000609377	0.00048995	0.000541898	0.000720925	0.000764288	0.000740812	0.000635525	0.00125018	0.000901307	0.000835505	0.00068189	0.000619923	0.000599325	0.000360563	0.000517648	0.000753003	0.000588726	1.73424e-09	1.87784e-09	0.000733666	0.00088852	0.000376381	0.00072652	0.000454182	0.00119262	0.0310594	1.61322e-09	0.000843061	1.33737e-09	0.000971916	0.00567783	0.000485928	0.000416498	0.000406951	0.000578276	0.000598613	0.000468084	0.000492392	0.000809497	1.5552e-09
391	L-homoserine 1	807	13.0407,0	54	218	0.00140403	0.00128233	0.00185923	0.00101878	0.00210475	0.0011309	0.00146667	0.00672947	0.00596352	0.00747929	0.00785713	0.014333	0.0106057	0.00882801	0.0058417	0.00516667	0.00477445	0.00507605	0.00511826	0.00642091	0.00539967	1.73424e-09	0.00997892	0.00819517	0.00782468	0.00495323	0.00821902	0.0065285	0.00984966	0.275469	0.009764	0.00934579	1.33737e-09	0.00886947	0.0522163	0.00398275	0.00278109	0.0010969	0.00438902	0.00312973	0.00306657	0.00307434	0.00797647	0.0125142
392	N-Acetyl-L-leucine 2	320	13.0843,0	13	297	2.38331e-09	2.21973e-09	2.28557e-09	2.25656e-09	2.35443e-09	2.21987e-09	2.28658e-09	3.19328e-09	1.59995e-09	1.57026e-09	1.47046e-09	4.4116e-09	1.95088e-09	2.36607e-09	2.4741e-09	1.64892e-09	1.77023e-09	1.76862e-09	2.1196e-09	0.000305744	5.0959e-05	1.73424e-09	1.87784e-09	1.56562e-09	1.58605e-09	0.000293941	1.48378e-09	4.89915e-05	0.000296402	0.00730966	0.000300465	1.53543e-09	1.33737e-09	1.49739e-09	0.00131776	2.32553e-09	2.28e-09	2.24653e-09	2.16034e-09	2.20402e-09	2.22881e-09	2.24087e-09	0.000301893	1.5552e-09
393	Erythrose 1	433	13.0995,0	55	350	0.00198433	0.00225918	0.00301124	0.00228373	0.00494276	0.00246089	0.00282369	0.00804858	0.00618123	0.0069769	0.00707802	0.0105275	0.0102614	0.00817894	0.00455155	0.004544	0.00414227	0.00558237	0.00685066	1.4961e-09	0.00427848	1.73424e-09	0.00676402	0.00449645	0.00236719	0.00217173	0.0064413	0.00370678	0.00555047	0.12905	0.00246314	0.00635499	1.13444e-05	0.00732808	0.0251264	0.00291091	0.00255505	0.00271049	0.00543121	0.00428807	0.00408787	0.00366393	0.00303802	0.00466442
395	2,4-diaminobutyric acid 3	533	13.1354,0	49	128	0.0239065	0.038739	0.0906454	0.0260449	0.216619	0.0200544	0.0693349	1.14129	0.978838	1.57026e-09	0.907149	1.09156	1.10161	0.870075	0.362394	0.450838	0.278269	0.33403	0.514941	0.629778	0.428375	1.73424e-09	0.4865	0.49291	0.206766	0.110608	0.557699	0.309081	0.470161	5.52677	0.0682923	0.350439	1.33737e-09	0.316978	1.12211	0.0276256	0.0277282	2.24653e-09	0.0381256	0.00713294	0.012225	0.0188062	0.243746	0.244376
398	3-Aminoisobutyric acid 1	612	13.1602,0	44	174	0.00356959	0.00387477	0.00339177	0.00372421	0.0041221	0.00362523	0.00371794	3.19328e-09	1.59995e-09	1.57026e-09	1.47046e-09	4.4116e-09	1.95088e-09	2.36607e-09	0.0476301	0.0467198	0.0386075	0.0403442	0.0466325	0.0806951	0.0501049	1.73424e-09	0.099963	0.0630437	0.0325973	0.0172665	0.0632477	0.0460197	0.0689227	1.97148	0.0226875	0.0575797	0.00141941	0.0609279	0.363836	0.00236848	0.00220624	0.00236192	2.16034e-09	0.00479377	0.00229737	0.00233796	0.0578239	0.0539361
400	unknown	247	13.2036,0	49	256	0.000107554	0.000150894	0.000238929	0.000213348	0.000308087	0.000256241	0.000212509	0.000389569	1.59995e-09	0.000740266	0.000773639	0.00168316	0.000848692	0.000739221	2.4741e-09	0.000355915	0.000345833	0.00043825	0.000435029	0.000574552	0.000358264	1.73424e-09	0.00062296	0.000488059	0.000409345	0.000267483	0.000625482	0.000402222	0.00060937	0.0141087	0.000379676	0.000641129	1.33737e-09	0.000622747	0.00272693	0.000119831	0.000163466	0.000146799	0.0003396	0.000238037	0.000213178	0.000203485	0.000510086	0.000661383
403	L-Threose 2	339	13.2653,0	44	204	2.38331e-09	2.21973e-09	2.28557e-09	2.25656e-09	0.000973409	2.21987e-09	0.000162237	0.0173501	0.0164511	0.0166759	0.0166501	0.0515126	0.0194464	0.0230144	0.016305	0.0122851	0.0139916	0.0157713	0.01663	0.020955	0.0159896	1.73424e-09	0.0294035	0.0229282	0.011804	0.00684442	0.0215901	0.0154284	0.0201325	0.0696795	0.0068212	1.53543e-09	1.33737e-09	0.00299556	0.0166048	0.00130853	0.00129798	0.000567979	2.16034e-09	0.00101293	0.00123007	0.000902916	0.021777	0.00293624
405	Aminomalonic acid	757	13.2876,0	42	218	0.000309907	0.000391917	0.000469136	0.000378959	2.35443e-09	0.000380458	0.00032173	0.0122284	1.59995e-09	0.0125437	0.0116683	4.4116e-09	0.0170894	0.00892165	0.00837624	0.00599984	0.00629468	0.00858403	0.00891546	0.0162701	0.00907339	0.00159356	0.0168426	0.013815	0.00632466	0.00614663	0.0148194	0.00992363	0.0100726	0.315654	0.00872164	0.0127671	0.00300072	0.0139516	0.0606947	2.32553e-09	2.28e-09	0.000535933	0.0012505	2.20402e-09	0.000576037	0.000393747	0.0114771	0.0147264
415	unknown	448	13.4057,0	24	174	2.38331e-09	2.21973e-09	2.28557e-09	2.25656e-09	2.35443e-09	2.21987e-09	2.28658e-09	0.00295612	0.002012	0.00305947	0.00250514	4.4116e-09	0.00500033	0.00258885	2.4741e-09	0.000663763	0.000817812	1.76862e-09	0.00079607	0.00118614	0.000577298	1.73424e-09	1.87784e-09	1.56562e-09	1.58605e-09	1.60094e-09	1.48378e-09	1.64141e-09	1.67831e-09	4.12676e-08	1.61322e-09	1.53543e-09	1.33737e-09	1.49739e-09	8.15488e-09	2.32553e-09	0.000229527	2.24653e-09	2.16034e-09	2.20402e-09	2.22881e-09	3.82564e-05	1.61395e-09	1.5552e-09
417	Phenylacetamide	215	13.4282,0	32	116	2.38331e-09	2.21973e-09	2.28557e-09	2.25656e-09	2.35443e-09	2.21987e-09	2.28658e-09	0.00353636	0.0026495	0.0026661	0.00195038	4.4116e-09	0.00245849	0.00221014	2.4741e-09	0.00262337	0.0035142	0.00564703	0.00353352	0.00450701	0.00330419	1.73424e-09	0.00508099	0.00346389	0.00122426	0.00113248	0.00358934	0.00241516	0.00281663	0.0841022	1.61322e-09	0.00288847	1.33737e-09	0.00203203	0.0153066	2.32553e-09	0.000381569	2.24653e-09	2.16034e-09	2.20402e-09	2.22881e-09	6.35968e-05	0.00258202	1.5552e-09
418	Analyte 538	208	13.4418,0	43	271	0.000390332	0.000413004	0.000602658	0.000234552	0.000448798	0.000348088	0.000406239	0.00154916	0.000866134	0.00101303	0.00116163	4.4116e-09	0.00163105	0.00103683	2.4741e-09	1.64892e-09	0.00100705	1.76862e-09	0.00122956	0.00115718	0.000565633	0.000780717	0.000690127	0.000684303	0.000388879	0.000445855	1.48378e-09	0.000498314	1.67831e-09	4.12676e-08	1.61322e-09	0.000476436	1.33737e-09	0.000490369	0.000161142	0.000981718	0.000531575	0.000740629	0.000970447	0.00105193	0.000749208	0.000837584	0.000363841	0.000341952
420	N-ethylmaleamic acid 2	331	13.4996,0	26	285	2.38331e-09	2.21973e-09	2.28557e-09	2.25656e-09	2.35443e-09	2.21987e-09	2.28658e-09	3.19328e-09	0.0020284	0.00154569	0.00152037	4.4116e-09	0.00160349	0.00111633	2.4741e-09	0.00108331	1.77023e-09	1.76862e-09	0.0043074	0.00184927	0.00120666	1.73424e-09	0.00264589	0.00168974	1.58605e-09	1.60094e-09	0.00141186	0.000957916	0.00147675	0.0394649	1.61322e-09	0.00140154	1.33737e-09	0.00150406	0.00730787	2.32553e-09	2.28e-09	2.24653e-09	2.16034e-09	2.20402e-09	2.22881e-09	2.24087e-09	0.00136693	1.5552e-09
421	L-Malic acid	838	13.5289,0	50	73	1.39448	1.58006	1.99367	0.954634	0.925458	1.37477	1.37051	3.19328e-09	0.671006	0.569226	0.529853	4.4116e-09	1.23643	0.501086	0.107693	0.0187942	1.77023e-09	0.0706264	2.1196e-09	1.4961e-09	0.0328523	0.0455781	0.0154611	0.0228881	0.0218835	0.0178839	0.00905898	0.0221256	0.0413468	1.16093	0.0360918	0.043561	0.080127	0.0126044	0.22911	1.42031	0.182551	0.708363	1.81723	1.07806	1.04385	1.04173	0.0138499	0.0443264
426	unknown	246	13.6058,0	26	313	2.38331e-09	2.21973e-09	2.28557e-09	2.25656e-09	2.35443e-09	2.21987e-09	2.28658e-09	0.00389984	0.000476443	0.000450606	0.000492747	0.0039476	0.000541634	0.00163481	0.0038596	0.000640093	0.00275566	0.00327056	0.0037324	0.000678692	0.0024895	1.73424e-09	0.000710587	0.000554094	1.58605e-09	1.60094e-09	0.000604193	0.00031148	0.00048187	4.12676e-08	1.61322e-09	0.000445657	1.33737e-09	0.000281585	0.000201526	2.32553e-09	2.28e-09	2.24653e-09	2.16034e-09	2.20402e-09	2.22881e-09	2.24087e-09	1.61395e-09	1.5552e-09
429	Threitol	861	13.6699,0	53	217	0.00250125	0.00326132	0.00308892	0.00254018	0.0022414	0.00257371	0.00270113	3.19328e-09	0.0046311	0.00640222	1.47046e-09	4.4116e-09	0.0077474	0.00313012	2.4741e-09	0.00613748	1.77023e-09	1.76862e-09	2.1196e-09	0.00853423	0.00244529	0.0143515	0.0130804	0.010956	1.58605e-09	1.60094e-09	0.0120261	0.00840234	0.00700973	0.205758	0.00340376	0.0113401	0.00878212	0.0128872	0.0415302	0.00683466	0.00559902	0.00683934	0.00970489	0.00807975	0.0067581	0.00730263	0.00867426	0.0097297
431	1,5-Anhydroglucitol	415	13.7448,0	33	182	2.38331e-09	2.21973e-09	2.28557e-09	2.25656e-09	2.35443e-09	2.21987e-09	2.28658e-09	3.19328e-09	3.40795e-05	1.57026e-09	0.000789216	4.4116e-09	1.95088e-09	0.000137218	0.00612762	0.0036381	0.00388475	0.00647172	2.1196e-09	1.4961e-09	0.0033537	0.00379997	0.000333851	1.56562e-09	1.58605e-09	1.60094e-09	1.48378e-09	0.00068897	0.00220314	0.114456	0.00363894	0.00274737	1.33737e-09	1.49739e-09	0.0205076	0.000523553	0.000473553	0.000295542	0.000875119	0.000564665	0.000640313	0.000562124	1.61395e-09	1.5552e-09
434	Threitol	876	13.7808,0	56	217	0.00410922	0.00393244	0.00536163	0.00316417	0.00389393	0.00337675	0.00397302	0.0954564	0.00808649	0.00912219	0.0103299	0.143306	0.0119297	0.0463717	0.115704	0.0708889	0.0856255	1.76862e-09	0.0965942	0.0164097	0.0642037	0.0415147	0.0188114	0.0216586	0.0161097	1.60094e-09	0.0251117	0.0205343	0.019444	0.734652	0.0204051	0.0332461	0.0426284	0.0424944	0.148812	0.00909475	0.0136794	0.00954456	0.0123709	0.012803	0.00925419	0.0111245	0.0196957	0.0245253
439	asparagine 4	815	13.7691,0	42	115	0.0326516	0.0325988	0.0429089	0.0217852	0.0443702	0.0202389	0.0324256	3.19328e-09	0.0321076	0.0124285	0.0360826	0.0550514	0.0341434	0.0283022	2.4741e-09	1.64892e-09	1.77023e-09	1.76862e-09	2.1196e-09	1.4961e-09	1.8796e-09	1.73424e-09	1.87784e-09	0.00295534	0.0607332	1.60094e-09	0.0274679	0.0151927	0.0219143	4.12676e-08	0.02029	1.53543e-09	1.33737e-09	0.0439939	0.0143664	0.0300256	0.0304685	0.0109302	0.0399873	0.0119697	0.0160507	0.0232387	1.61395e-09	1.5552e-09
440	unknown	535	13.8598,0	44	174	0.000713279	0.000584508	0.000677069	0.000650876	0.00187521	0.000452324	0.000825545	3.19328e-09	1.59995e-09	0.00275408	0.00401812	4.4116e-09	0.00457404	0.00189104	0.133817	0.0607168	1.77023e-09	0.104706	0.0901053	0.00259975	0.0653241	1.73424e-09	0.0292519	0.0605014	0.0652566	1.60094e-09	0.0354576	0.0317446	0.0374783	3.15378	0.0998732	0.149908	1.33737e-09	0.0648096	0.584307	0.000996458	0.000746076	2.24653e-09	0.00117052	2.20402e-09	0.000515733	0.000571466	0.0538563	1.5552e-09
441	unknown	283	13.8929,0	17	261	2.38331e-09	2.21973e-09	2.28557e-09	2.25656e-09	2.35443e-09	2.21987e-09	2.28658e-09	3.19328e-09	1.59995e-09	1.57026e-09	0.000351964	4.4116e-09	0.000586643	0.000156436	0.0140577	0.00356323	0.00770494	1.76862e-09	0.00704226	1.4961e-09	0.00539469	0.00557009	1.87784e-09	1.56562e-09	1.58605e-09	0.0107948	1.48378e-09	0.00272748	0.00358357	4.12676e-08	0.00286909	1.53543e-09	0.00821371	1.49739e-09	0.0024444	2.32553e-09	2.28e-09	2.24653e-09	2.16034e-09	2.20402e-09	2.22881e-09	2.24087e-09	1.61395e-09	1.5552e-09
444	unknown	742	13.9483,0	37	232	0.151638	0.135042	0.3014	2.25656e-09	2.35443e-09	0.117077	0.117526	0.795842	0.120292	1.57026e-09	0.300051	0.777411	1.95088e-09	0.332266	0.558089	1.64892e-09	0.313112	0.489193	2.1196e-09	1.4961e-09	0.226732	1.73424e-09	1.87784e-09	0.296804	0.614327	1.60094e-09	1.48378e-09	0.151855	1.67831e-09	4.12676e-08	0.240483	1.53543e-09	0.080205	1.49739e-09	0.053448	0.165112	0.230973	0.0336688	0.170742	0.0823881	0.0796046	0.127081	1.61395e-09	0.126768
445	unknown	782	13.9473,0	14	156	0.723351	0.767124	1.24335	0.594336	0.984871	0.8606	0.862272	3.19328e-09	1.59995e-09	1.57026e-09	1.47046e-09	2.02737	1.95088e-09	0.337894	2.4741e-09	1.64892e-09	1.77023e-09	1.76862e-09	2.1196e-09	1.4961e-09	1.8796e-09	1.73424e-09	1.87784e-09	1.56562e-09	1.58605e-09	1.60094e-09	1.48378e-09	1.64141e-09	1.67831e-09	4.12676e-08	1.61322e-09	1.53543e-09	1.33737e-09	1.49739e-09	8.15488e-09	2.32553e-09	2.28e-09	2.24653e-09	2.16034e-09	2.20402e-09	2.22881e-09	2.24087e-09	1.61395e-09	1.5552e-09
458	L-glutamic acid	725	14.1383,0	35	276	2.38331e-09	2.21973e-09	2.28557e-09	2.25656e-09	2.35443e-09	2.21987e-09	2.28658e-09	0.0116371	0.00856385	0.009661	0.0129131	0.055953	0.0216522	0.0200634	2.4741e-09	0.0105496	0.0122869	0.0119073	0.0136757	1.4961e-09	0.0080699	1.73424e-09	0.0128076	0.0125138	0.0236341	0.031871	0.0164601	0.0162144	0.0136703	0.308292	1.61322e-09	1.53543e-09	0.00693768	0.0136264	0.0570878	2.32553e-09	2.28e-09	2.24653e-09	2.16034e-09	2.20402e-09	2.22881e-09	2.24087e-09	0.0223457	0.0156272
460	4-aminobutyric acid 1	890	14.112,0	44	304	0.0567421	0.0740472	0.0521445	0.0560715	0.0534883	0.0611614	0.0589425	0.311121	0.186207	0.172234	1.47046e-09	0.324444	0.198206	0.198702	0.296099	0.168391	1.77023e-09	1.76862e-09	2.1196e-09	0.193108	0.1096	0.021748	0.223673	0.150326	0.163585	0.129519	0.150234	0.139848	0.185053	4.12676e-08	0.116506	1.53543e-09	1.33737e-09	0.177424	0.0798304	0.138309	0.183641	0.0601199	0.196777	0.0691876	0.103578	0.125269	0.172335	0.149639
464	unknown	145	14.1573,0	41	185	0.00451227	0.00458481	0.00574077	0.00440224	0.00509243	0.00478986	0.00485373	0.0071225	0.00473285	0.00422428	0.00296695	0.0111144	1.95088e-09	0.00502682	0.00580657	0.00297331	0.00280542	0.00356052	0.00683872	0.004279	0.00437726	1.73424e-09	0.00250272	1.56562e-09	0.00433717	1.60094e-09	0.00312504	0.00166082	0.00274947	4.12676e-08	1.61322e-09	0.00195077	1.33737e-09	0.00235555	0.00117597	0.00522941	2.28e-09	0.0029639	0.0087506	0.00476187	2.22881e-09	0.00361763	0.00220719	0.00323038
467	unknown	430	14.1783,0	37	241	0.00143994	0.00174665	0.00250544	0.00149695	0.00313877	0.00165288	0.00199677	3.19328e-09	1.59995e-09	1.57026e-09	1.47046e-09	0.0129221	0.00984635	0.00379474	2.4741e-09	1.64892e-09	1.77023e-09	1.76862e-09	2.1196e-09	1.4961e-09	1.8796e-09	1.73424e-09	1.87784e-09	1.56562e-09	0.0067899	1.60094e-09	0.00556754	0.00205957	0.00532556	0.0645894	1.61322e-09	0.00385455	1.33737e-09	0.00400719	0.0129628	0.00136422	0.00119512	0.000475159	0.00175018	0.00129998	0.00111827	0.00120049	0.00400844	0.00292556
470	pyrogallol	224	14.2568,0	26	269	2.38331e-09	2.21973e-09	2.28557e-09	2.25656e-09	2.35443e-09	2.21987e-09	2.28658e-09	0.00151129	0.00101897	0.000598509	0.000396996	0.000930304	0.000545246	0.000833552	0.00135772	0.000736645	0.000837482	0.000866664	0.00149985	0.00102424	0.00105377	1.73424e-09	0.000460246	0.000366975	0.000527457	0.000474482	0.000416585	0.000374291	0.000330504	4.12676e-08	1.61322e-09	1.53543e-09	1.33737e-09	0.00025001	9.676e-05	2.32553e-09	2.28e-09	2.24653e-09	2.16034e-09	2.20402e-09	2.22881e-09	2.24087e-09	1.61395e-09	1.5552e-09
471	beta-Glutamic acid 2	289	14.2778,0	29	144	2.38331e-09	2.21973e-09	2.28557e-09	2.25656e-09	2.35443e-09	2.21987e-09	2.28658e-09	3.19328e-09	1.59995e-09	1.57026e-09	1.47046e-09	4.4116e-09	1.95088e-09	2.36607e-09	0.00215628	0.00125635	0.00141771	1.76862e-09	2.1196e-09	1.4961e-09	0.000805058	1.16427e-05	0.000644959	0.000555742	0.000749313	0.000851498	0.000710934	0.000587348	0.00059784	0.0156838	0.000310203	0.000731252	0.000154457	0.000518537	0.00299935	2.32553e-09	2.28e-09	2.24653e-09	2.16034e-09	2.20402e-09	2.22881e-09	2.24087e-09	0.000738573	1.5552e-09
475	unknown	228	14.3002,0	20	260	2.38331e-09	2.21973e-09	2.28557e-09	2.25656e-09	2.35443e-09	2.21987e-09	2.28658e-09	3.19328e-09	0.000382642	1.57026e-09	0.000569333	4.4116e-09	1.95088e-09	0.000158664	0.000566466	0.000389449	0.000499401	0.000607809	2.1196e-09	0.000383079	0.000407701	1.73424e-09	1.87784e-09	0.000225012	1.58605e-09	0.000373854	1.48378e-09	9.98122e-05	1.67831e-09	4.12676e-08	1.61322e-09	0.000513658	1.33737e-09	1.49739e-09	8.56175e-05	2.32553e-09	2.28e-09	2.24653e-09	2.16034e-09	2.20402e-09	2.22881e-09	2.24087e-09	1.61395e-09	0.000594163
482	unknown	314	14.3328,0	34	257	2.38331e-09	2.21973e-09	2.28557e-09	2.25656e-09	2.35443e-09	2.21987e-09	2.28658e-09	0.0111945	0.00719534	0.00434187	0.0037287	0.00497435	0.00418822	0.00593717	0.00910727	0.00484654	0.00625396	0.00643757	0.00805864	0.00583372	0.00675628	0.00237573	0.00468426	0.00295582	0.00351652	0.00397062	0.00296643	0.00341156	0.00430202	0.0638887	1.61322e-09	0.00275296	1.33737e-09	0.00226847	0.012202	2.32553e-09	2.28e-09	2.24653e-09	2.16034e-09	2.20402e-09	2.22881e-09	2.24087e-09	0.00276624	0.00127116
484	phenylalanine 2	890	14.3428,0	56	120	0.00281682	0.0028014	0.00306453	0.00263982	0.00253568	0.00318448	0.00284046	0.423959	0.266595	0.252939	0.29774	1.36262	0.639418	0.540545	0.573909	0.282684	0.345588	0.333686	0.486305	0.27858	0.383459	1.73424e-09	0.27873	0.265338	0.583949	0.796237	0.396329	0.386764	0.368254	3.47157	0.869929	0.209981	0.645359	0.205144	0.961705	0.00756304	0.00993791	0.00475241	0.0134886	0.00777857	0.00940864	0.00882152	0.296605	0.19328
485	L-cysteine	867	14.3659,0	51	220	0.000533685	0.000231846	0.000439468	0.000402977	0.00113971	0.000390187	0.000522978	0.178268	0.0791389	0.0837497	0.0751867	0.150803	0.108768	0.112652	0.123458	0.0638337	0.0942951	0.0861682	0.121281	0.0853536	0.0957316	1.73424e-09	0.0900705	0.0778461	0.0587965	0.0794511	0.0882302	0.0657324	0.0826027	1.17955	0.0277888	0.0621449	1.33737e-09	0.0762924	0.238064	0.00821752	0.00649226	0.00488944	0.0172658	0.00851797	0.0084318	0.00896913	0.0575524	0.119754
487	Threonic acid	437	14.3926,0	46	247	2.38331e-09	2.21973e-09	2.28557e-09	2.25656e-09	2.35443e-09	2.21987e-09	2.28658e-09	0.00728995	0.00513641	0.00514581	0.00472618	0.00601976	0.00640505	0.00578719	0.00831237	0.0046407	0.00562854	0.0071213	0.00487119	1.4961e-09	0.00509568	0.00878284	0.00388223	0.00324006	0.00774759	0.00320606	0.00324734	0.00501769	0.00693882	0.19764	1.61322e-09	0.00578366	1.33737e-09	0.00465365	0.0358361	0.000787906	0.000682394	0.000337936	0.000715251	0.000594228	0.000635065	0.000625463	0.0020169	0.00989323
488	unknown	171	14.3996,0	21	158	2.38331e-09	2.21973e-09	2.28557e-09	2.25656e-09	2.35443e-09	2.21987e-09	2.28658e-09	0.00452854	0.004262	0.00192487	0.000104031	4.4116e-09	7.43897e-05	0.00181564	0.000212923	0.00197134	1.77023e-09	1.76862e-09	0.00313315	0.00155848	0.00114598	1.73424e-09	1.87784e-09	1.56562e-09	1.58605e-09	1.60094e-09	1.48378e-09	1.64141e-09	1.67831e-09	4.12676e-08	1.61322e-09	1.53543e-09	1.33737e-09	1.49739e-09	8.15488e-09	2.32553e-09	0.000581292	2.24653e-09	0.00055832	2.20402e-09	2.22881e-09	0.000189937	1.61395e-09	1.5552e-09
490	unknown	147	14.4249,0	24	116	2.38331e-09	2.21973e-09	2.28557e-09	2.25656e-09	2.35443e-09	2.21987e-09	2.28658e-09	0.00986146	0.00735908	0.00388302	0.00195594	4.4116e-09	0.00253275	0.00426538	0.00774573	0.00473035	0.00613329	0.00461925	0.0065458	0.00487258	0.0057745	1.73424e-09	0.00358972	0.00224802	1.58605e-09	0.00170973	1.48378e-09	0.00125791	0.00306727	0.0479597	1.61322e-09	0.00245118	1.33737e-09	1.49739e-09	0.00891302	2.32553e-09	2.28e-09	2.24653e-09	2.16034e-09	2.20402e-09	2.22881e-09	2.24087e-09	1.61395e-09	0.00136209
492	Maleamate 1	597	14.4626,0	50	244	0.00104411	0.00161567	0.00170893	0.00134783	0.00190205	0.00143408	0.00150878	0.0141077	0.00843195	0.00777725	0.0061978	0.00636419	0.0085887	0.00857794	0.010025	0.00782357	0.0104463	0.0100887	0.00989238	0.00652954	0.00913425	1.73424e-09	0.00416683	0.00366482	0.00605708	0.00672392	0.00409406	0.00411779	0.00582628	0.0951692	0.00665041	0.00431939	1.33737e-09	0.00357536	0.0192568	0.00169476	0.00112129	0.00106463	0.00238014	0.00203065	0.00192899	0.00170341	0.0047289	0.00422485
493	2-hydroxy-3-isopropylbutanedioic acid	377	14.4897,0	23	276	0.000175501	0.000332233	0.000379585	0.000309728	0.000382086	0.000249823	0.000304826	3.89837e-05	3.27534e-05	1.57026e-09	1.47046e-09	4.4116e-09	5.61853e-07	1.20511e-05	2.4741e-09	1.64892e-09	1.77023e-09	1.76862e-09	2.1196e-09	1.4961e-09	1.8796e-09	1.73424e-09	1.87784e-09	1.56562e-09	1.58605e-09	1.60094e-09	1.48378e-09	1.64141e-09	1.67831e-09	4.12676e-08	1.61322e-09	1.53543e-09	1.33737e-09	1.49739e-09	8.15488e-09	0.000695696	0.000210649	0.00046803	0.00051893	0.000635503	0.000516939	0.000507625	1.61395e-09	1.5552e-09
496	Analyte 639	186	14.511,0	20	345	2.38331e-09	2.21973e-09	2.28557e-09	2.25656e-09	2.35443e-09	2.21987e-09	2.28658e-09	3.19328e-09	1.59995e-09	1.57026e-09	1.47046e-09	4.4116e-09	1.95088e-09	2.36607e-09	0.000678647	0.000383176	0.000590868	1.76862e-09	2.1196e-09	1.4961e-09	0.000275449	1.73424e-09	0.000275798	1.56562e-09	1.58605e-09	0.00026228	1.48378e-09	8.96807e-05	0.000172675	0.00376268	0.000318407	0.000150845	1.33737e-09	1.49739e-09	0.000734101	2.32553e-09	2.28e-09	2.24653e-09	2.16034e-09	2.20402e-09	2.22881e-09	2.24087e-09	0.000450427	0.000203496
502	phenylethylamine	817	14.5635,0	40	174	2.38331e-09	2.21973e-09	0.000489877	0.000900405	2.35443e-09	2.21987e-09	0.000231715	0.0241511	0.0153566	0.0124527	0.0207174	0.0175618	0.0223238	0.0187605	0.479531	0.115912	0.895263	0.782492	0.218623	0.0875107	0.429888	0.124738	1.01376	0.575195	0.787786	0.553543	0.188506	0.540589	0.853997	42.9076	1.50702	1.39416	0.0204271	0.833636	7.91947	2.32553e-09	2.28e-09	2.24653e-09	2.16034e-09	2.20402e-09	2.22881e-09	2.24087e-09	0.558558	1.61551
503	alpha-ketoglutaric acid	485	14.5779,0	16	129	0.00826588	0.00632886	0.00957512	0.004804	0.00570864	0.00571439	0.00673282	3.19328e-09	0.0769878	0.0811412	1.47046e-09	0.106614	1.95088e-09	0.0441239	0.108451	0.0776011	1.77023e-09	1.76862e-09	2.1196e-09	1.4961e-09	0.0310087	0.047779	1.87784e-09	1.56562e-09	1.58605e-09	1.60094e-09	1.48378e-09	0.00796317	1.67831e-09	4.12676e-08	1.61322e-09	1.53543e-09	1.33737e-09	1.49739e-09	8.15488e-09	2.32553e-09	2.28e-09	2.24653e-09	2.16034e-09	2.20402e-09	2.22881e-09	2.24087e-09	1.61395e-09	1.5552e-09
504	6-Hydroxynicotinic acid	519	14.5956,0	13	268	2.38331e-09	2.21973e-09	2.28557e-09	2.25656e-09	2.35443e-09	2.21987e-09	2.28658e-09	0.015269	0.00912267	0.0106091	1.47046e-09	0.0103747	1.95088e-09	0.00756259	2.4741e-09	0.0076417	1.77023e-09	0.0103314	2.1196e-09	1.4961e-09	0.00299552	1.73424e-09	1.87784e-09	1.56562e-09	1.58605e-09	1.60094e-09	1.48378e-09	1.64141e-09	1.67831e-09	4.12676e-08	0.00702325	1.53543e-09	1.33737e-09	1.49739e-09	0.00117055	2.32553e-09	2.28e-09	2.24653e-09	2.16034e-09	2.20402e-09	2.22881e-09	2.24087e-09	1.61395e-09	1.5552e-09
509	unknown	414	14.6793,0	45	186	0.000139745	0.000134839	0.00023516	0.000135038	0.000382192	0.000258694	0.000214278	0.0413295	1.59995e-09	0.0582606	0.0892444	0.126382	0.112204	0.0712367	0.0617531	0.0552453	1.77023e-09	0.0585985	0.0724809	0.0447015	0.0487965	0.01516	1.87784e-09	0.0340792	0.0833299	0.115635	1.48378e-09	0.0413674	0.0411531	4.12676e-08	1.61322e-09	0.0294634	0.0205801	0.0306353	0.0203053	0.00107295	0.000739871	0.00058848	0.00293853	2.20402e-09	0.00160459	0.0011574	0.0288937	0.0321613
510	3-Phenyllactic acid	860	14.718,0	48	193	2.38331e-09	2.21973e-09	2.28557e-09	2.25656e-09	2.35443e-09	2.21987e-09	2.28658e-09	0.0260886	0.0213346	0.0221694	0.026419	0.0256962	0.0430821	0.027465	2.4741e-09	0.067425	0.0594034	1.76862e-09	0.0471947	0.0302955	0.0340531	0.0392225	0.0517303	0.0391034	0.00126119	0.0387604	0.00110505	0.0285305	0.00240013	1.79935	0.00329719	0.0421563	1.33737e-09	0.0212539	0.311409	0.00138831	2.28e-09	2.24653e-09	0.00164313	0.00098445	0.00223511	0.00104183	0.0422893	0.0505849
513	D-erythronolactone 2	558	14.7356,0	18	217	2.38331e-09	2.21973e-09	2.28557e-09	2.25656e-09	2.35443e-09	2.21987e-09	2.28658e-09	0.371838	0.254959	0.260135	0.255652	0.448079	0.382559	0.32887	0.478012	0.408479	1.77023e-09	1.76862e-09	2.1196e-09	1.4961e-09	0.147748	0.186335	1.87784e-09	1.56562e-09	1.58605e-09	1.60094e-09	1.48378e-09	0.0310558	1.67831e-09	4.12676e-08	1.61322e-09	1.53543e-09	1.33737e-09	1.49739e-09	8.15488e-09	2.32553e-09	2.28e-09	0.00288839	2.16034e-09	2.20402e-09	2.22881e-09	0.000481401	1.61395e-09	1.5552e-09
516	MALONAMIDE 2	449	14.775,0	20	329	2.38331e-09	2.21973e-09	2.28557e-09	2.25656e-09	2.35443e-09	2.21987e-09	2.28658e-09	3.19328e-09	1.59995e-09	1.57026e-09	1.47046e-09	4.4116e-09	1.95088e-09	2.36607e-09	2.4741e-09	1.64892e-09	0.00104262	1.76862e-09	0.000849004	0.000438981	0.000388435	0.000908899	1.87784e-09	0.000710893	0.00115029	1.60094e-09	0.000617483	0.000564594	0.00154694	4.12676e-08	1.61322e-09	0.000830228	1.33737e-09	0.000537512	0.000485788	2.32553e-09	2.28e-09	2.24653e-09	2.16034e-09	2.20402e-09	2.22881e-09	2.24087e-09	1.61395e-09	1.5552e-09
518	unknown	231	14.7926,0	41	240	2.38331e-09	0.000186204	0.000241595	0.000268888	2.35443e-09	0.000203819	0.000150085	0.000468481	0.000416797	0.000343536	0.000268918	0.000180552	0.000392762	0.000345174	0.000325085	0.000252207	0.000274235	0.000252571	0.00038947	0.000317802	0.000301895	1.73424e-09	0.000164332	0.000167297	1.58605e-09	0.000400038	0.000184713	0.000152731	0.000128862	4.12676e-08	0.000409002	0.000129366	1.33737e-09	1.49739e-09	0.000111212	0.000211746	0.00020473	0.00022973	0.000330305	0.000290324	0.000238	0.000250806	0.000126222	1.5552e-09
520	unknown	400	14.826,0	21	217	0.000490728	2.21973e-09	2.28557e-09	2.25656e-09	2.35443e-09	2.21987e-09	8.179e-05	0.00461911	0.00396645	0.00342253	1.47046e-09	0.00278281	0.00312315	0.00298568	0.00312863	1.64892e-09	1.77023e-09	1.76862e-09	2.1196e-09	1.4961e-09	0.00052144	1.73424e-09	1.87784e-09	1.56562e-09	0.00147201	1.60094e-09	1.48378e-09	0.000245337	1.67831e-09	4.12676e-08	0.00120209	1.53543e-09	1.33737e-09	1.49739e-09	0.000200356	2.32553e-09	2.28e-09	2.24653e-09	2.16034e-09	2.20402e-09	2.22881e-09	2.24087e-09	1.61395e-09	1.5552e-09
521	unknown	466	14.8329,0	32	169	0.000166519	2.21973e-09	2.28557e-09	2.25656e-09	2.35443e-09	2.21987e-09	2.7755e-05	4.08814e-05	1.59995e-09	4.91354e-05	1.47046e-09	4.4116e-09	0.000100472	3.17494e-05	2.4741e-09	1.64892e-09	0.000312964	1.76862e-09	0.000157616	0.000203754	0.00011239	1.73424e-09	1.87784e-09	1.56562e-09	0.000302601	0.000330326	1.48378e-09	0.000105489	1.67831e-09	4.12676e-08	1.61322e-09	1.53543e-09	1.1341e-05	1.49739e-09	1.8981e-06	2.32553e-09	6.96964e-05	5.70224e-05	9.76475e-05	9.15139e-05	4.91518e-05	6.0839e-05	1.61395e-09	1.5552e-09
527	3-hydroxy-3-methylglutaric acid	548	14.8983,0	14	159	0.00375257	0.00325177	0.00370499	0.00350095	0.00822079	0.00306706	0.00424969	3.19328e-09	1.59995e-09	1.57026e-09	1.47046e-09	0.0133192	1.95088e-09	0.00221986	2.4741e-09	1.64892e-09	1.77023e-09	1.76862e-09	2.1196e-09	1.4961e-09	1.8796e-09	1.73424e-09	1.87784e-09	1.56562e-09	1.58605e-09	1.60094e-09	1.48378e-09	1.64141e-09	1.67831e-09	4.12676e-08	1.61322e-09	1.53543e-09	1.33737e-09	1.49739e-09	8.15488e-09	2.32553e-09	2.28e-09	2.24653e-09	2.16034e-09	2.20402e-09	2.22881e-09	2.24087e-09	1.61395e-09	1.5552e-09
528	unknown	443	14.9365,0	27	156	0.0226552	0.0345384	0.039776	0.0452917	0.0622152	0.0536245	0.0430168	0.452726	0.398298	0.446876	0.508341	0.725207	0.745093	0.54609	0.882637	0.573904	0.768896	0.683326	0.861194	0.5095	0.713243	0.453211	1.87784e-09	1.56562e-09	1.58605e-09	1.60094e-09	1.48378e-09	0.0755351	1.67831e-09	4.12676e-08	1.61322e-09	1.53543e-09	1.33737e-09	1.49739e-09	8.15488e-09	2.32553e-09	2.28e-09	2.24653e-09	2.16034e-09	2.20402e-09	2.22881e-09	2.24087e-09	1.61395e-09	1.5552e-09
530	2-mercaptoethanesulfonic acid 2	221	14.9652,0	37	241	0.000829437	0.000967098	0.00125845	0.00132841	0.00179065	0.00131173	0.00124763	0.00844835	1.59995e-09	0.00747144	1.47046e-09	4.4116e-09	0.00909591	0.00416929	2.4741e-09	0.00774094	0.00995096	1.76862e-09	0.0114382	1.4961e-09	0.00485502	1.73424e-09	0.00822838	0.00674421	1.58605e-09	0.00785292	1.48378e-09	0.00380425	0.00619898	4.12676e-08	0.00832041	1.53543e-09	1.33737e-09	0.00411541	0.00310581	2.32553e-09	0.00137401	0.001255	0.00287057	0.00175764	0.0018348	0.00151534	0.00543393	1.5552e-09
537	ornithine	853	15.0987,0	53	142	0.131425	0.173443	0.269288	0.12801	0.380759	0.0954626	0.196398	1.56673	1.59995e-09	1.57026e-09	1.47046e-09	0.956232	1.41848	0.656908	0.49353	0.604833	0.580706	0.728177	0.78168	0.624401	0.635554	1.73424e-09	0.253363	0.443761	0.388615	0.589168	0.5121	0.364501	0.201773	4.40491	0.446795	0.326563	1.33737e-09	0.137559	0.919599	0.0655193	0.0552483	0.00848286	0.0731798	0.0196347	0.0307037	0.0421281	0.268059	0.156683
541	glutamic acid	905	15.1555,0	48	246	0.0261721	0.0230778	0.0442513	0.0180973	0.0328149	0.0212608	0.0276124	1.60234	1.20858	1.57026e-09	1.42753	2.58848	1.95088e-09	1.13782	1.90789	1.48602	1.61587	1.60233	1.66456	1.4961e-09	1.37944	1.05078	1.86201	1.61152	1.93164	1.60094e-09	1.48378e-09	1.07599	1.65783	7.08322	1.92649	1.7902	0.330181	1.49739e-09	2.13132	0.045872	0.0319789	0.0258419	0.0969042	0.0530369	0.0505045	0.0506897	0.430577	0.977544
546	Fluorene	189	15.2547,0	16	328	2.38331e-09	2.21973e-09	2.28557e-09	2.25656e-09	2.35443e-09	2.21987e-09	2.28658e-09	3.19328e-09	0.00103371	1.57026e-09	1.47046e-09	4.4116e-09	1.95088e-09	0.000172287	0.00119607	0.00121971	1.77023e-09	1.76862e-09	2.1196e-09	0.0013308	0.000624432	1.73424e-09	0.00162727	0.00189414	0.00180774	1.60094e-09	1.48378e-09	0.000888192	0.00154051	4.12676e-08	1.61322e-09	0.00119432	1.33737e-09	1.49739e-09	0.000455812	2.32553e-09	2.28e-09	2.24653e-09	2.16034e-09	2.20402e-09	2.22881e-09	2.24087e-09	0.00233433	1.5552e-09
548	cycloserine	186	15.2689,0	17	232	2.38331e-09	2.21973e-09	2.28557e-09	2.25656e-09	2.35443e-09	2.21987e-09	2.28658e-09	3.19328e-09	0.00734153	1.57026e-09	1.47046e-09	0.0133695	1.95088e-09	0.00345183	0.0110838	0.00813778	1.77023e-09	1.76862e-09	2.1196e-09	0.00970126	0.00482048	1.73424e-09	0.0117163	0.0106332	1.58605e-09	1.60094e-09	1.48378e-09	0.00372491	0.0101549	0.323502	0.00935037	0.0139169	1.33737e-09	1.49739e-09	0.0594874	2.32553e-09	2.28e-09	2.24653e-09	2.16034e-09	2.20402e-09	2.22881e-09	2.24087e-09	1.61395e-09	0.0150728
549	phenylalanine 1	923	15.2445,0	13	218	0.0301189	0.0372827	0.050413	0.0303369	0.035907	0.0345657	0.0364373	3.19328e-09	1.59995e-09	1.57026e-09	1.47046e-09	4.4116e-09	1.95088e-09	2.36607e-09	2.4741e-09	1.64892e-09	1.77023e-09	1.76862e-09	2.1196e-09	1.4961e-09	1.8796e-09	1.73424e-09	1.87784e-09	1.56562e-09	1.58605e-09	1.60094e-09	1.48378e-09	1.64141e-09	1.67831e-09	4.12676e-08	1.61322e-09	1.53543e-09	1.33737e-09	1.49739e-09	8.15488e-09	2.32553e-09	2.28e-09	2.24653e-09	2.16034e-09	2.20402e-09	2.22881e-09	2.24087e-09	1.61395e-09	1.5552e-09
553	unknown	207	15.3186,0	31	258	2.38331e-09	2.21973e-09	2.28557e-09	2.25656e-09	2.35443e-09	2.21987e-09	2.28658e-09	3.19328e-09	1.59995e-09	0.00639133	0.00486144	4.4116e-09	1.95088e-09	0.00187546	2.4741e-09	0.00550067	0.00609762	0.00675551	0.00907826	0.00674825	0.00569672	1.73424e-09	0.00814098	1.56562e-09	0.00371905	0.0046506	0.00559693	0.00368459	0.00533502	0.133471	1.61322e-09	0.00496264	1.33737e-09	0.00495843	0.0247879	0.000571449	2.28e-09	2.24653e-09	0.000573328	0.000265815	2.22881e-09	0.0002351	0.00521564	1.5552e-09
554	unknown	164	15.3358,0	21	335	2.38331e-09	2.21973e-09	2.28557e-09	2.25656e-09	2.35443e-09	2.21987e-09	2.28658e-09	3.19328e-09	1.59995e-09	0.000414337	1.47046e-09	4.4116e-09	0.00100098	0.000235888	0.000574082	1.64892e-09	0.000443656	0.000486181	0.000808936	0.000255137	0.000427999	0.000286607	1.87784e-09	0.000561723	0.00114555	0.00122022	0.000753914	0.000661337	1.67831e-09	4.12676e-08	1.61322e-09	0.000598727	1.33737e-09	1.49739e-09	9.97958e-05	2.32553e-09	2.28e-09	2.24653e-09	2.16034e-09	2.20402e-09	2.22881e-09	2.24087e-09	1.61395e-09	1.5552e-09
556	creatine degr	225	15.3726,0	24	306	2.38331e-09	2.21973e-09	2.28557e-09	2.25656e-09	2.35443e-09	2.21987e-09	2.28658e-09	0.00056001	0.000374805	0.000297909	0.000239829	4.4116e-09	1.95088e-09	0.000245427	2.4741e-09	0.000272611	0.000374317	0.000225761	0.000442095	0.000158568	0.000245559	1.73424e-09	1.87784e-09	0.000302777	0.000515645	0.000531107	0.00019392	0.000257242	1.67831e-09	0.00664249	1.61322e-09	1.53543e-09	1.33737e-09	0.000348482	0.00116516	2.32553e-09	2.28e-09	2.24653e-09	2.16034e-09	2.20402e-09	2.22881e-09	2.24087e-09	0.000446677	1.5552e-09
557	4-hydroxyphenylacetic acid	683	15.3751,0	50	179	2.38331e-09	2.21973e-09	2.28557e-09	2.25656e-09	2.35443e-09	8.28315e-05	1.38072e-05	0.0033892	0.00197736	0.0019076	0.00179073	0.00529758	0.00356541	0.00298798	0.0194823	0.00343288	0.00898126	1.76862e-09	0.00647589	0.0021479	0.00675338	0.00151146	0.00212073	0.00513753	0.00883365	0.00231372	0.00376917	0.00394771	0.00528685	0.153265	1.61322e-09	0.00493158	0.00510442	0.0036602	0.028708	0.000315718	0.000356872	0.000243306	0.000404055	0.00036058	2.22881e-09	0.000280089	0.00283582	1.5552e-09
558	unknown	411	15.3866,0	37	200	0.000444948	0.000476899	0.000802214	0.00046456	0.00149951	0.000512466	0.000700099	0.0168318	0.0103901	0.0107691	0.00957717	0.0435129	0.00632315	0.016234	0.0325147	1.64892e-09	1.77023e-09	0.0116921	2.1196e-09	0.00939455	0.00893356	0.00110757	0.00694239	0.00706405	1.58605e-09	0.0181906	1.48378e-09	0.00555077	1.67831e-09	0.107598	0.0121351	0.00855311	1.33737e-09	1.49739e-09	0.0213811	2.32553e-09	2.28e-09	2.24653e-09	2.16034e-09	2.20402e-09	2.22881e-09	2.24087e-09	0.00755408	0.00070033
562	allose 1	424	15.4206,0	55	245	0.000515885	0.000614725	0.000732865	0.000420658	0.000483209	0.000369338	0.00052278	0.0133144	0.00642839	0.00578562	0.00540484	4.4116e-09	0.00758984	0.00642052	0.0280354	0.0139364	0.0160878	0.0160669	0.0209701	0.00929569	0.0173987	0.0074125	0.0109418	0.00971489	0.0194935	0.0163584	0.0087022	0.0121039	0.0110528	0.287476	0.0194952	0.0145591	0.00829437	0.0110076	0.0586475	0.000902544	0.000765469	0.000923068	0.000934717	0.0012211	0.000773571	0.000920079	0.0102531	0.0174632
567	Adipamide 2	303	15.5113,0	40	240	2.38331e-09	2.21973e-09	2.28557e-09	2.25656e-09	2.35443e-09	2.21987e-09	2.28658e-09	0.0145518	1.59995e-09	0.00703263	0.00508655	0.0103862	0.00616478	0.00720365	0.0143711	0.0075823	0.00833134	0.00909462	0.0120025	0.00600796	0.00956497	0.00180151	0.004872	0.0034425	0.00398507	0.00473146	0.00309906	0.00365527	0.00394759	0.093709	0.00332604	0.00510444	1.33737e-09	0.00415493	0.0183737	0.00041492	0.000535925	0.000246324	0.000400892	2.20402e-09	0.000219126	0.000302865	0.00376373	0.00208828
568	lauric acid	413	15.5186,0	29	271	2.38331e-09	2.21973e-09	0.000281773	2.25656e-09	0.000278594	0.000238852	0.000133204	0.00101889	1.59995e-09	1.57026e-09	1.47046e-09	4.4116e-09	1.95088e-09	0.000169816	2.4741e-09	1.64892e-09	1.77023e-09	1.76862e-09	0.000713628	1.4961e-09	0.00011894	0.000342682	1.87784e-09	1.56562e-09	1.58605e-09	0.000483491	1.48378e-09	0.000137697	1.67831e-09	4.12676e-08	0.000357029	0.000314178	1.33737e-09	0.000301499	0.000162125	0.000219121	0.000223129	0.00020471	0.000414741	0.000322077	0.00035798	0.000290293	1.61395e-09	0.000182798
574	xylose 2	900	15.5833,0	51	103	0.00720651	0.00892436	0.00821913	0.00726305	0.00695913	0.00858332	0.00785925	3.19328e-09	1.59995e-09	1.57026e-09	1.47046e-09	4.4116e-09	1.95088e-09	2.36607e-09	0.173696	0.118644	0.0975797	0.145437	0.196449	0.102643	0.139075	0.091386	0.0458131	0.0358465	0.0843552	0.0933991	0.0347773	0.0642629	1.67831e-09	0.60784	0.0411657	0.0357355	0.0438573	0.0278311	0.126072	0.0209043	0.0425009	0.00563178	0.0111725	0.00851528	0.0170106	0.0176226	0.0243654	0.0147617
575	Ribonic acid, gamma-lactone	460	15.6195,0	49	245	0.000405693	2.21973e-09	0.000562533	0.000336799	2.35443e-09	0.000399019	0.000284008	0.0298048	0.0193837	0.0168875	0.0122408	0.036227	1.95088e-09	0.0190907	0.0376582	0.0194785	0.0225509	0.026688	0.025086	0.0138672	0.0242215	0.0167782	0.0180639	0.010018	0.0210598	1.60094e-09	0.00758785	0.0122513	1.67831e-09	4.12676e-08	0.0245436	0.0149931	0.00858604	0.0126631	0.010131	0.00124546	0.00120116	0.00150429	0.00152527	0.00185675	0.0010029	0.0013893	1.61395e-09	0.0163823
578	unknown	262	15.6443,0	40	239	2.38331e-09	2.21973e-09	0.000240151	2.25656e-09	0.000268546	2.21987e-09	8.47844e-05	0.00416639	1.59995e-09	1.57026e-09	0.00146141	0.00386336	1.95088e-09	0.00158186	0.00355823	0.0016491	0.00241352	0.00285679	0.00273712	0.00150268	0.00245291	0.000708544	0.00133464	1.56562e-09	0.00134636	0.00143504	0.000730321	0.000925818	0.00132304	0.0264727	0.00171901	0.00125308	0.000306171	0.0010108	0.00534746	0.00041403	2.28e-09	2.24653e-09	0.00053224	0.000446136	0.000376607	0.000294836	0.000815981	0.00105379
579	Lyxose 2	227	15.6516,0	51	272	0.00135212	0.00161017	0.0024036	0.001004	0.0015	0.0011577	0.0015046	0.00725882	1.59995e-09	0.00360561	0.00259719	0.0073456	0.0033029	0.00401835	0.00432506	0.0023264	0.00305397	0.00348138	0.00424854	0.00196546	0.00323347	0.00127186	0.00173818	0.0010796	1.58605e-09	0.00166322	0.000930278	0.00111386	0.00156495	0.0302624	0.00182639	0.00149841	1.33737e-09	0.00124409	0.00606604	0.0020258	0.00158315	0.00121893	0.00197875	0.00168008	0.00131461	0.00163355	0.00102777	0.00114887
580	unknown	254	15.6755,0	35	358	2.38331e-09	2.21973e-09	2.28557e-09	2.25656e-09	2.35443e-09	2.21987e-09	2.28658e-09	0.00273319	0.0013454	0.00128632	0.00100004	0.00331808	0.00150983	0.00186548	0.00173563	0.000946775	0.00146214	0.00139303	0.00185266	0.000873425	0.00137728	1.73424e-09	0.000661848	0.000418286	0.00086284	0.000829427	0.000427213	0.000533269	1.67831e-09	4.12676e-08	0.000917728	0.00060878	1.33737e-09	0.000611263	0.000356303	2.32553e-09	2.28e-09	2.24653e-09	2.16034e-09	2.20402e-09	2.22881e-09	2.24087e-09	1.61395e-09	0.000451744
582	asparagine 1	857	15.687,0	52	116	0.0388858	0.0418707	0.0788873	0.0341362	2.35443e-09	0.0442398	0.03967	0.0694077	0.0220615	0.0226037	0.0335368	0.057583	0.0315602	0.0394588	0.035255	0.0137719	0.0318862	0.028217	0.0406815	0.0234822	0.0288823	0.00625972	0.0158103	0.00950982	0.0247608	0.0158426	0.00991795	0.0136835	0.023471	0.29808	0.0297024	0.0205231	1.33737e-09	0.0167197	0.0647493	0.0202845	0.0223168	0.00604166	0.0468772	0.00956291	0.0143843	0.0199112	0.00967692	0.0298949
589	unknown	476	15.7448,0	15	205	0.00739082	0.00762645	0.00784936	0.00781351	0.00873765	2.21987e-09	0.00656963	3.19328e-09	1.59995e-09	1.57026e-09	0.0930443	4.4116e-09	1.95088e-09	0.0155074	2.4741e-09	1.64892e-09	1.77023e-09	1.76862e-09	2.1196e-09	1.4961e-09	1.8796e-09	1.73424e-09	1.87784e-09	1.56562e-09	1.58605e-09	1.60094e-09	1.48378e-09	1.64141e-09	1.67831e-09	4.12676e-08	1.61322e-09	1.53543e-09	1.33737e-09	1.49739e-09	8.15488e-09	2.32553e-09	2.28e-09	2.24653e-09	2.16034e-09	2.20402e-09	2.22881e-09	2.24087e-09	1.61395e-09	1.5552e-09
590	ribose	800	15.7548,0	29	103	0.0115956	0.0110167	0.0116613	0.012553	0.0150459	0.0141159	0.0126647	3.19328e-09	1.59995e-09	1.57026e-09	1.47046e-09	4.4116e-09	1.95088e-09	2.36607e-09	0.0555305	0.0424289	0.0365359	0.0505066	0.0642017	0.0401699	0.0482289	0.0273108	0.00808215	1.56562e-09	1.58605e-09	1.60094e-09	1.48378e-09	0.00589882	0.0095179	0.076893	0.00998771	1.53543e-09	1.33737e-09	1.49739e-09	0.0160664	2.32553e-09	2.28e-09	2.24653e-09	2.16034e-09	2.20402e-09	2.22881e-09	2.24087e-09	1.61395e-09	1.5552e-09
592	N-Acetyl-L-aspartic acid 2	249	15.7911,0	54	200	0.00441622	0.00401412	0.00695422	0.00355618	0.00630352	0.00419931	0.00490726	0.0425191	0.0271499	1.57026e-09	0.0189693	0.0785672	0.0356002	0.0338009	0.0247748	0.0161188	0.0196315	0.0194265	0.0235156	0.00989485	0.0188937	0.0288294	0.00956743	0.00623655	0.0126888	0.0128881	0.00621265	0.0127372	0.00992897	0.134007	0.0142594	0.00912745	0.00868936	0.00631281	0.0303876	0.00567299	0.00479185	0.0030106	0.00690709	0.00913606	0.00580206	0.00588677	0.00678944	0.00587168
600	Levoglucosan	336	15.8585,0	36	243	2.38331e-09	2.21973e-09	2.28557e-09	2.25656e-09	2.35443e-09	2.21987e-09	2.28658e-09	0.0148442	1.59995e-09	0.00691912	0.00491513	0.00920042	0.0037051	0.00659734	2.4741e-09	1.64892e-09	0.00624532	0.00713266	0.00933366	0.00331474	0.00433773	1.73424e-09	0.00372801	0.00352994	0.00328998	0.00478322	0.0014043	0.00278924	0.00269855	0.0670542	0.00475579	0.00308408	1.33737e-09	0.00263244	0.0133708	0.000940665	0.000644015	2.24653e-09	2.16034e-09	2.20402e-09	0.000454679	0.000339894	0.0027144	0.00227836
606	unknown	475	15.8996,0	49	174	0.000298446	0.000614482	0.00080726	2.25656e-09	0.000579641	0.000576147	0.00047933	0.0110459	0.00954829	0.00596916	1.47046e-09	0.00939358	0.0049814	0.00682305	0.0114801	0.00803821	0.00918389	0.00971898	0.012461	0.00666629	0.00959142	0.00362653	0.00517141	0.00356068	0.00446304	0.00353164	0.00284342	0.00386612	0.00333746	0.0774279	0.00291352	0.00342166	0.000368038	0.00267415	0.0150238	0.000977939	0.000725646	2.24653e-09	0.00160229	0.00079936	0.00113798	0.00087387	0.00344427	0.00199503
610	unknown	332	15.9536,0	23	155	2.38331e-09	2.21973e-09	2.28557e-09	2.25656e-09	2.35443e-09	2.21987e-09	2.28658e-09	0.0157562	1.59995e-09	0.0066206	1.47046e-09	0.0121984	0.00646204	0.00683955	0.0117882	1.64892e-09	0.00854925	1.76862e-09	0.0137127	1.4961e-09	0.00567501	0.0154007	0.00338957	0.00341643	0.00411706	0.00516531	1.48378e-09	0.00524817	1.67831e-09	4.12676e-08	0.00375702	0.00210045	8.99385e-05	1.49739e-09	0.000991242	2.32553e-09	2.28e-09	2.24653e-09	2.16034e-09	2.20402e-09	2.22881e-09	2.24087e-09	1.61395e-09	0.00112044
613	unknown	264	15.9751,0	29	299	2.38331e-09	2.21973e-09	2.28557e-09	2.25656e-09	2.35443e-09	2.21987e-09	2.28658e-09	0.00142188	0.000879434	0.000612127	0.000491032	0.000755273	0.000703383	0.000810521	0.0010467	0.00072233	0.000738031	0.000738228	0.00121371	0.000761986	0.000870164	1.73424e-09	0.000429994	0.000422358	0.000345738	0.000579408	0.000224806	0.000333718	0.000257582	0.00385204	1.61322e-09	0.000205964	1.33737e-09	0.000200975	0.000752761	2.32553e-09	2.28e-09	2.24653e-09	2.16034e-09	2.20402e-09	2.22881e-09	2.24087e-09	0.000255141	1.5552e-09
615	ribitol	702	15.9949,0	35	307	0.00216517	0.0021188	0.00321944	0.00181243	0.00215985	0.00198735	0.00224384	0.00676791	0.0044266	0.00474747	0.00462601	0.00816193	0.00721451	0.00599074	2.4741e-09	0.00355743	0.00222692	0.00400418	0.00594059	0.00298043	0.00311826	0.00153133	0.000413846	0.000702716	1.58605e-09	0.000667682	0.000889199	0.000700796	0.000653573	4.12676e-08	0.000703465	0.000369956	0.00110231	0.000248908	0.000513042	0.00248811	2.28e-09	2.24653e-09	0.00268798	2.20402e-09	2.22881e-09	0.000862682	1.61395e-09	9.81279e-05
617	unknown	280	16.0178,0	34	116	2.38331e-09	2.21973e-09	2.28557e-09	2.25656e-09	2.35443e-09	2.21987e-09	2.28658e-09	0.0691935	0.0433189	0.0404375	0.0440366	0.0632615	0.072498	0.0554577	0.0796151	0.050375	0.0566419	0.0598445	0.0903275	0.0395238	0.0627213	1.73424e-09	0.0301609	0.0347975	0.0354479	0.0575192	0.0314742	0.0315666	0.0247947	0.382892	0.0157791	0.0198137	1.33737e-09	0.0164101	0.076615	2.32553e-09	2.28e-09	2.24653e-09	2.16034e-09	2.20402e-09	2.22881e-09	2.24087e-09	0.0188897	0.00590414
621	unknown	231	16.0631,0	54	268	0.00076874	0.00147232	0.00199533	0.000980632	0.00102205	0.000991148	0.00120504	0.00553586	0.00315357	0.00389916	0.0038692	0.00588767	1.95088e-09	0.00372425	0.00353659	0.00243191	0.00324719	0.00247841	0.00517354	0.00274596	0.00326893	1.73424e-09	0.0015574	0.00184845	0.00245478	0.00372002	0.00231793	0.0019831	0.0013256	0.032805	0.0028609	0.00125033	1.33737e-09	0.00162294	0.00664413	0.00225084	0.000962012	0.00166106	0.00210518	0.00301107	0.00200879	0.00199982	0.00151118	0.00130573
623	xylitol	876	16.0685,0	54	217	0.00330337	0.00329125	0.00422331	0.00266575	0.00298048	0.00277592	0.00320668	0.0100106	0.00670789	0.00259105	0.0105556	4.4116e-09	0.00400794	0.00564551	0.0669959	0.0485946	0.0333217	1.76862e-09	0.0296073	0.0196612	0.0330301	1.73424e-09	0.0191718	0.0295552	0.0302439	1.60094e-09	0.0289897	0.0179934	0.0192075	0.169442	0.00880474	0.0025632	1.33737e-09	0.00979002	0.0349678	0.00316386	0.00345664	0.00365392	0.00278568	0.00599063	0.00406102	0.00385196	0.0134459	0.000949984
625	N-formyl-L-methionine 2	315	16.122,0	29	144	2.38331e-09	2.21973e-09	2.28557e-09	2.25656e-09	2.35443e-09	2.21987e-09	2.28658e-09	0.0582172	0.0403494	0.071791	1.47046e-09	4.4116e-09	1.95088e-09	0.0283929	0.102874	0.105834	0.109792	0.117562	0.161824	0.0584981	0.109397	0.167421	0.0490072	0.0901089	0.0040069	0.150779	0.122503	0.0973044	0.0486293	0.486305	1.61322e-09	1.53543e-09	1.33737e-09	0.0158939	0.0918047	2.32553e-09	2.28e-09	2.24653e-09	2.16034e-09	2.20402e-09	2.22881e-09	2.24087e-09	0.0436168	0.0299069
626	unknown	499	16.1152,0	47	84	2.9574e-05	2.21973e-09	2.28557e-09	2.20976e-06	0.00242358	2.21987e-09	0.000409228	0.132703	0.0801964	1.10269	1.99733	1.42798	2.74122	1.24702	0.313088	1.20732	0.909479	1.4023	1.51996	0.0769728	0.904852	2.5303	0.132147	1.32537	0.982599	1.60094e-09	1.75406	1.12075	0.190118	4.39933	1.61322e-09	1.20787	0.0456616	0.0707177	0.985615	0.000140595	2.28e-09	2.24653e-09	0.00895511	2.20402e-09	2.22881e-09	0.00151595	0.347249	0.94137
637	fucose 1	397	16.2169,0	34	313	2.38331e-09	6.81494e-05	2.28557e-09	2.25656e-09	2.35443e-09	2.21987e-09	1.13601e-05	0.0019994	0.00198671	0.00169178	0.001793	0.0022386	0.00228498	0.00199908	0.00254367	0.00217558	0.00229892	0.00281938	0.00277717	0.00207995	0.00244911	1.73424e-09	1.87784e-09	0.00148262	0.00125661	0.00237185	1.48378e-09	0.000851847	0.00166928	4.12676e-08	1.61322e-09	0.00097789	0.000151031	1.49739e-09	0.000466375	0.000112995	2.28e-09	2.24653e-09	2.16034e-09	2.20402e-09	9.61835e-06	2.0437e-05	1.61395e-09	1.5552e-09
642	beta-Glycerophosphoric acid	464	16.3072,0	10	299	2.38331e-09	2.21973e-09	2.28557e-09	2.25656e-09	2.35443e-09	2.21987e-09	2.28658e-09	3.19328e-09	0.00223435	1.57026e-09	1.47046e-09	4.4116e-09	1.95088e-09	0.000372394	2.4741e-09	1.64892e-09	1.77023e-09	1.76862e-09	2.1196e-09	1.4961e-09	1.8796e-09	1.73424e-09	0.00147648	1.56562e-09	0.00164162	1.60094e-09	1.48378e-09	0.000519684	1.67831e-09	4.12676e-08	0.00250225	1.53543e-09	0.00222214	0.00163215	0.00105943	2.32553e-09	2.28e-09	2.24653e-09	2.16034e-09	2.20402e-09	2.22881e-09	2.24087e-09	1.61395e-09	1.5552e-09
644	D-Arabitol	929	16.3319,0	10	73	5.66203	5.76305	5.53115	2.25656e-09	5.47006	2.21987e-09	3.73771	3.19328e-09	1.59995e-09	1.57026e-09	1.47046e-09	4.4116e-09	1.95088e-09	2.36607e-09	2.4741e-09	1.64892e-09	1.77023e-09	1.76862e-09	2.1196e-09	1.4961e-09	1.8796e-09	1.73424e-09	1.87784e-09	1.56562e-09	1.58605e-09	1.60094e-09	1.48378e-09	1.64141e-09	1.67831e-09	4.12676e-08	1.61322e-09	1.53543e-09	1.33737e-09	1.49739e-09	8.15488e-09	2.32553e-09	2.28e-09	2.24653e-09	2.16034e-09	2.20402e-09	2.22881e-09	2.24087e-09	1.61395e-09	1.5552e-09
651	unknown	194	16.406,0	36	323	2.38331e-09	2.21973e-09	2.28557e-09	2.25656e-09	2.35443e-09	2.21987e-09	2.28658e-09	0.000544161	0.000631145	0.000561778	1.47046e-09	0.000590231	1.95088e-09	0.000387886	0.000732468	0.000605981	0.000666897	0.000719719	0.000822051	1.4961e-09	0.000591186	1.73424e-09	0.000532185	0.000255375	0.000470541	0.000602189	0.000356715	0.000369501	0.000420066	0.00779035	0.000371356	0.000209705	1.33737e-09	0.000165549	0.00149284	2.32553e-09	0.000174689	2.24653e-09	2.16034e-09	2.20402e-09	2.22881e-09	2.91167e-05	0.000330888	1.5552e-09
653	unknown	284	16.4356,0	27	144	2.38331e-09	2.21973e-09	2.28557e-09	2.25656e-09	2.35443e-09	2.21987e-09	2.28658e-09	0.0248652	0.0213251	0.0235775	1.47046e-09	0.0266633	0.0431896	0.0232701	0.0339076	0.0286123	1.77023e-09	0.0342758	0.043988	0.0242944	0.027513	1.73424e-09	0.0229483	0.0148928	0.0225018	0.0338536	0.0210069	0.0192005	1.67831e-09	4.12676e-08	0.00999632	0.0128798	1.33737e-09	0.0110345	0.00565178	2.32553e-09	2.28e-09	2.24653e-09	2.16034e-09	2.20402e-09	2.22881e-09	2.24087e-09	0.0186616	1.5552e-09
657	unknown	358	16.4518,0	39	274	2.38331e-09	2.21973e-09	2.28557e-09	2.25656e-09	2.35443e-09	2.21987e-09	2.28658e-09	0.00393106	0.00275114	0.00210972	0.00155612	0.000795903	0.00177605	0.00215333	0.00214479	0.00187797	0.00309389	0.0025018	0.00238348	0.0021367	0.00235644	1.73424e-09	0.00322609	0.00119167	1.58605e-09	1.60094e-09	0.00100533	0.000903849	0.00238488	4.12676e-08	0.000801295	0.00137708	1.33737e-09	0.00189184	0.00107585	0.000855812	0.000845122	0.000889991	0.000753971	0.000516667	0.000659514	0.000753513	0.00113805	1.5552e-09
660	putrescine 2	915	16.5005,0	41	174	0.0234694	0.0158978	0.0192064	0.0262655	0.0714211	0.0139043	0.0283608	0.448685	0.431471	0.406676	1.47046e-09	0.351313	0.569738	0.367981	2.38475	1.40452	1.77023e-09	1.96443	1.69111	1.28425	1.45484	1.73424e-09	1.87784e-09	2.60512	3.20382	2.86709	2.10833	1.79739	3.26968	21.867	1.61322e-09	1.53543e-09	1.33737e-09	1.49739e-09	4.18945	0.0625035	0.0446174	0.0304859	0.071502	0.0682054	0.0745443	0.0586431	1.61395e-09	1.5552e-09
662	4-nitrocatechol	241	16.5527,0	14	167	2.38331e-09	2.21973e-09	2.28557e-09	2.25656e-09	2.35443e-09	2.21987e-09	2.28658e-09	3.19328e-09	1.59995e-09	1.57026e-09	1.47046e-09	4.4116e-09	1.95088e-09	2.36607e-09	2.4741e-09	1.64892e-09	0.00705071	1.76862e-09	2.1196e-09	1.4961e-09	0.00117512	1.73424e-09	1.87784e-09	1.56562e-09	0.00599461	0.00750386	1.48378e-09	0.00224975	0.00679831	4.12676e-08	0.0122461	0.00637628	1.33737e-09	0.0060409	0.0052436	2.32553e-09	2.28e-09	2.24653e-09	2.16034e-09	2.20402e-09	2.22881e-09	2.24087e-09	1.61395e-09	1.5552e-09
665	6-deoxy-D-glucose 2	218	16.5644,0	24	116	2.38331e-09	2.21973e-09	2.28557e-09	2.25656e-09	2.35443e-09	2.21987e-09	2.28658e-09	0.0455274	0.0564515	0.0491146	0.045079	0.0502226	0.0661319	0.0520878	0.073859	0.0620566	0.0770971	0.0723951	0.0747795	0.0514066	0.068599	1.73424e-09	1.87784e-09	0.0317385	0.0268815	0.0525507	0.0332432	0.024069	1.67831e-09	4.12676e-08	1.61322e-09	1.53543e-09	1.33737e-09	1.49739e-09	8.15488e-09	2.32553e-09	2.28e-09	2.24653e-09	2.16034e-09	2.20402e-09	2.22881e-09	2.24087e-09	1.61395e-09	1.5552e-09
667	unknown	348	16.5856,0	30	363	2.38331e-09	2.21973e-09	2.28557e-09	2.25656e-09	2.35443e-09	2.21987e-09	2.28658e-09	3.19328e-09	1.59995e-09	0.000258208	1.47046e-09	0.000438583	0.00027261	0.000161568	0.000877588	0.000834924	0.00101445	0.000767285	0.000803263	0.000762399	0.000843318	1.73424e-09	0.00172983	0.00100608	0.00132937	0.00198193	0.00102975	0.00117949	0.00179797	4.12676e-08	0.00149638	0.0014054	1.33737e-09	0.00127388	0.000995612	2.32553e-09	2.28e-09	2.24653e-09	2.16034e-09	2.20402e-09	2.22881e-09	2.24087e-09	1.61395e-09	1.5552e-09
668	3,6-Anhydro-D-galactose 3	532	16.5989,0	34	231	0.00189264	0.0027961	0.00315675	2.25656e-09	0.0020614	0.00275217	0.00210984	0.00314936	0.00404703	0.00507562	0.00438657	0.00884768	1.95088e-09	0.00425104	0.00334743	0.00374236	1.77023e-09	1.76862e-09	0.00460992	1.4961e-09	0.00194995	1.73424e-09	0.00257291	1.56562e-09	0.00356092	0.00379609	0.0021282	0.00200969	1.67831e-09	4.12676e-08	0.00168314	0.00144099	1.33737e-09	1.49739e-09	0.000520696	0.00249159	0.00152112	2.24653e-09	0.00157801	0.00212728	0.00144893	0.00152782	0.0018045	1.5552e-09
669	Diglycerol 2	507	16.6075,0	55	292	0.00215467	0.0021521	0.00333449	0.00156434	0.00208015	0.00174309	0.00217147	0.00462862	0.00474059	0.00452118	0.00463607	0.00609114	0.00584726	0.00507748	0.00599336	0.0054752	0.00705046	0.00558285	0.00506261	0.00515313	0.0057196	1.73424e-09	0.00512717	0.00375853	0.00453198	0.00537269	0.00394997	0.00379006	0.00500048	0.122406	0.00607881	0.00333872	1.33737e-09	0.00268377	0.0232513	0.00287263	0.00291825	0.00241011	0.00228385	0.00388027	0.00223365	0.00276646	0.00385069	0.00399128
671	unknown	800	16.6317,0	51	174	0.00249275	0.00327659	0.00520719	0.00326199	0.00853629	0.00380767	0.00443042	0.0750987	0.0606155	0.0647356	0.0974942	0.124226	0.088192	0.0850604	0.576838	0.46333	0.43942	0.443762	0.302332	0.419446	0.440855	0.0516551	0.416578	0.41788	0.568828	0.657903	0.468283	0.430188	0.569562	7.04493	0.674604	0.316872	0.0058723	0.337524	1.49156	0.00786261	2.28e-09	0.00352274	0.010845	0.00844738	0.0101585	0.00680604	1.61395e-09	1.5552e-09
673	N-(2-hydroxyethyl)-iminodiacetic acid 1	349	16.6799,0	36	276	2.38331e-09	2.21973e-09	2.28557e-09	2.25656e-09	0.00183563	2.21987e-09	0.00030594	0.00243827	0.0024324	0.00300574	0.00350865	0.00503045	0.00469704	0.00351876	0.00419696	0.00385724	0.00451432	0.00427113	2.1196e-09	0.00330329	0.00335716	1.73424e-09	0.00291509	1.56562e-09	0.00395489	0.00483115	0.00300697	0.00245135	0.00316545	4.12676e-08	0.00575116	0.00204497	1.33737e-09	0.00171928	0.00211348	0.00113109	0.000664983	2.24653e-09	0.00138183	0.00207322	0.00135142	0.00110042	1.61395e-09	1.5552e-09
674	D-(glycerol 1-phosphate)	829	16.6896,0	54	299	2.38331e-09	2.21973e-09	0.0201433	0.0105164	0.0172561	0.0110859	0.00983362	0.0453144	0.0480667	0.0432526	0.0434113	0.0950124	0.0590963	0.0556923	0.052767	0.0461174	0.0545043	0.0587386	0.0397669	0.0481258	0.0500033	1.73424e-09	0.0275513	0.0264901	0.0319772	0.0302253	0.0263843	0.0237714	0.0298361	0.465002	0.0457204	0.0142287	1.33737e-09	0.0198372	0.0957707	0.0260339	0.019772	0.0133404	0.0386871	0.0250877	0.0396534	0.0270958	0.00981051	0.00636351
676	3-(4-hydroxyphenyl)propionic acid	647	16.723,0	26	179	2.38331e-09	2.21973e-09	2.28557e-09	2.25656e-09	2.35443e-09	2.21987e-09	2.28658e-09	0.00664173	1.59995e-09	0.00842191	0.00637224	0.00968619	1.95088e-09	0.00518701	0.00919121	1.64892e-09	0.0133609	0.00760008	2.1196e-09	1.4961e-09	0.00502537	1.73424e-09	0.00906209	1.56562e-09	0.00815412	1.60094e-09	1.48378e-09	0.00286937	0.0105916	0.144882	1.61322e-09	1.53543e-09	1.33737e-09	1.49739e-09	0.0259123	2.32553e-09	2.28e-09	2.24653e-09	2.16034e-09	2.20402e-09	2.22881e-09	2.24087e-09	1.61395e-09	1.5552e-09
677	unknown	576	16.7294,0	53	292	0.0079196	0.00774053	0.0122441	0.00579413	2.35443e-09	0.00627294	0.00666188	0.0350053	0.0428542	1.57026e-09	0.0527532	0.0464247	1.95088e-09	0.0295062	0.0692437	0.0498923	0.0751907	1.76862e-09	0.0240006	0.029692	0.0413366	1.73424e-09	0.0363024	0.026221	0.0335533	0.026466	0.0205958	0.0238564	1.67831e-09	0.680925	0.0413364	0.0165955	1.33737e-09	0.012684	0.125257	0.00776677	0.00544239	0.00404	0.0058325	0.00838552	0.00602604	0.00624887	0.0144002	0.0288778
678	4-hydroxy-3-methoxybenzoic acid;	713	16.7456,0	54	297	0.00186096	0.00245954	0.0043226	0.00207828	0.00290942	0.00230998	0.0026568	0.00329441	0.00424524	0.00469709	0.00427673	0.00653693	0.00678821	0.0049731	0.0044983	0.00500714	0.00624987	0.00513292	0.00414548	0.00495774	0.00499858	1.73424e-09	1.87784e-09	0.00324693	0.00416067	0.00421488	0.00355551	0.00252966	0.00407407	0.0609737	0.00475854	0.00247579	1.33737e-09	0.00200754	0.0123816	0.00277591	0.00183472	0.00295482	0.00361827	0.00492789	0.00321544	0.00322117	0.00279534	0.00231291
680	Methoxamedrine 1	347	16.7796,0	30	192	2.38331e-09	2.21973e-09	2.28557e-09	2.25656e-09	2.35443e-09	2.21987e-09	2.28658e-09	0.0132929	0.0178508	0.0133911	0.0101787	4.4116e-09	0.0112448	0.010993	2.4741e-09	0.0175446	1.77023e-09	1.76862e-09	2.1196e-09	1.4961e-09	0.00292411	0.0144754	0.0158764	0.0111519	0.0103474	1.60094e-09	1.48378e-09	0.00864186	0.0118775	0.229857	0.00863532	0.00873533	1.33737e-09	0.00638169	0.0442478	0.00209167	2.28e-09	2.24653e-09	0.00278914	0.00157413	2.22881e-09	0.00107582	0.00988862	0.0071652
683	glutamine 1	615	16.8359,0	41	292	0.000928904	0.000888567	0.00136084	0.000727226	0.000888344	2.21987e-09	0.00079898	0.00196503	1.59995e-09	0.00356487	0.00196412	0.00223701	0.00380837	0.00225657	0.00176719	0.00210026	1.77023e-09	1.76862e-09	0.00131246	0.0017734	0.00115889	1.73424e-09	1.87784e-09	1.56562e-09	0.00218384	0.00187445	0.00160237	0.000943444	0.00198587	0.0605189	1.61322e-09	0.00128797	1.33737e-09	1.49739e-09	0.0106321	0.00158401	0.00125955	2.24653e-09	0.00136008	0.00184343	0.00116371	0.0012018	1.61395e-09	1.5552e-09
686	unknown	342	16.8521,0	29	355	2.38331e-09	2.21973e-09	2.28557e-09	2.25656e-09	2.35443e-09	2.21987e-09	2.28658e-09	0.00146126	0.0014073	0.00143346	0.00131997	0.00226226	1.95088e-09	0.00131404	0.00118945	0.00155279	0.00176564	1.76862e-09	0.00120133	0.00161125	0.00122008	1.73424e-09	0.0013561	0.00107152	0.00147375	0.00139096	0.0012001	0.00108207	0.00147947	0.0261122	0.00158307	0.000797255	1.33737e-09	1.49739e-09	0.00499534	2.32553e-09	2.28e-09	2.24653e-09	2.16034e-09	2.20402e-09	2.22881e-09	2.24087e-09	0.000951768	1.5552e-09
689	2-Deoxy-D-galactose 2	656	16.8938,0	51	292	0.00231151	0.00250053	0.00368533	0.00167187	0.00209686	0.00197236	0.00237308	0.0485979	0.0484395	1.57026e-09	0.0758543	4.4116e-09	1.95088e-09	0.0288153	2.4741e-09	0.0460842	0.0823604	0.0871468	2.1196e-09	0.0286955	0.0407145	0.0602606	0.0370107	0.0290698	0.0372614	0.0238502	0.0231776	0.0351051	0.0256676	1.01722	0.0776309	0.0189473	0.0127655	0.01346	0.194282	0.00407412	0.00345599	0.00253305	0.00311084	0.00417449	2.22881e-09	0.00289141	0.014279	0.0446494
690	N-Acetyl-L-glutamic acid 2	257	16.9156,0	38	226	0.000137411	0.000128519	2.28557e-09	2.25656e-09	2.35443e-09	2.21987e-09	4.43232e-05	0.004995	0.00473905	0.00698806	0.00683238	0.00708428	0.0100603	0.00678318	0.00700404	0.00721501	0.00999997	0.00983428	0.00653121	0.00869548	0.00821333	0.0111629	0.0091882	0.00798846	0.00715839	0.00849242	0.00918121	0.00886193	0.00758304	0.129774	0.0046762	0.00436014	0.00425319	0.00375901	0.0257343	2.32553e-09	2.28e-09	0.000172346	2.16034e-09	2.20402e-09	2.22881e-09	2.87262e-05	0.00785043	0.00252138
692	O-Phosphorylethanolamine	193	16.9377,0	25	194	2.38331e-09	2.21973e-09	0.000143567	2.25656e-09	2.35443e-09	2.21987e-09	2.39298e-05	3.19328e-09	1.59995e-09	1.57026e-09	1.47046e-09	4.4116e-09	0.00029193	4.8657e-05	0.000697547	0.000892298	0.00124107	0.00116521	0.000550319	0.000648036	0.000865747	0.00125713	0.000679357	1.56562e-09	0.000825652	1.60094e-09	1.48378e-09	0.000460357	0.000930204	0.0249326	0.00132424	1.53543e-09	1.33737e-09	1.49739e-09	0.00453117	2.32553e-09	2.28e-09	2.24653e-09	2.16034e-09	2.20402e-09	2.22881e-09	2.24087e-09	1.61395e-09	1.5552e-09
695	methionine sulfoxide 2	814	16.9629,0	20	128	2.38331e-09	2.21973e-09	2.28557e-09	2.25656e-09	2.35443e-09	2.21987e-09	2.28658e-09	3.19328e-09	1.59995e-09	1.57026e-09	0.00480077	4.4116e-09	1.95088e-09	0.00080013	0.0264183	0.0164563	0.0228651	1.76862e-09	0.0068314	0.0114296	0.0140001	1.73424e-09	0.0183553	1.56562e-09	0.0135344	1.60094e-09	0.0180412	0.00832182	1.67831e-09	4.12676e-08	1.61322e-09	1.53543e-09	1.33737e-09	0.0086267	0.00143779	2.32553e-09	2.28e-09	2.24653e-09	2.16034e-09	2.20402e-09	2.22881e-09	2.24087e-09	1.61395e-09	1.5552e-09
696	gentisic acid	305	16.9842,0	51	271	4.52396e-06	2.37019e-05	0.000360531	3.26251e-05	2.35443e-09	0.000283244	0.000117438	0.0265183	0.00500717	0.00556155	0.0052812	0.0104269	0.00473922	0.00958905	0.00372044	0.00721675	0.00647034	0.00844637	0.0032457	0.00837995	0.00624659	0.000500521	0.00972907	0.00741834	0.00414423	0.00811686	0.00609025	0.00599988	0.0045586	0.185971	0.00907986	0.0027707	1.33737e-09	0.0028613	0.0342069	0.000545451	0.000456503	0.000195638	0.000688492	0.000505379	0.000349843	0.000456884	0.00389686	0.0066249
699	unknown	579	17.0422,0	24	142	2.38331e-09	2.21973e-09	2.28557e-09	2.25656e-09	2.35443e-09	2.21987e-09	2.28658e-09	3.19328e-09	1.59995e-09	0.0115926	0.0119872	0.113339	0.0166192	0.0255897	0.018028	1.64892e-09	0.0249379	0.0303252	0.0142743	0.0187354	0.0177168	1.73424e-09	1.87784e-09	1.56562e-09	0.0253769	0.0286938	0.0228314	0.012817	0.0211561	4.12676e-08	1.61322e-09	0.0117097	1.33737e-09	0.00950303	0.00706149	2.32553e-09	2.28e-09	2.24653e-09	2.16034e-09	2.20402e-09	2.22881e-09	2.24087e-09	0.0191038	0.00738927
702	alpha-D-glucosamine 1-phosphate	542	17.069,0	16	200	3.08627e-05	8.92866e-07	1.22022e-05	1.33887e-05	2.69057e-05	2.21987e-09	1.40424e-05	3.19328e-09	1.59995e-09	1.57026e-09	8.35134e-05	4.4116e-09	0.000162285	4.09682e-05	2.4741e-09	9.71429e-05	1.77023e-09	1.76862e-09	0.000119975	4.51988e-05	4.37204e-05	1.73424e-09	1.87784e-09	1.56562e-09	1.58605e-09	1.60094e-09	1.48378e-09	1.64141e-09	1.67831e-09	4.12676e-08	1.61322e-09	1.53543e-09	1.33737e-09	1.49739e-09	8.15488e-09	3.22352e-06	2.28e-09	2.24653e-09	2.16034e-09	2.20402e-09	2.22881e-09	5.39107e-07	1.61395e-09	1.5552e-09
704	carbamoyl-aspartic acid 2	849	17.0608,0	14	257	0.00174047	0.00193472	0.00261232	0.0015354	0.00209032	2.21987e-09	0.00165221	3.19328e-09	1.59995e-09	1.57026e-09	1.47046e-09	4.4116e-09	1.95088e-09	2.36607e-09	2.4741e-09	1.64892e-09	1.77023e-09	1.76862e-09	2.1196e-09	1.4961e-09	1.8796e-09	1.73424e-09	1.87784e-09	1.56562e-09	1.58605e-09	1.60094e-09	1.48378e-09	1.64141e-09	1.67831e-09	4.12676e-08	1.61322e-09	1.53543e-09	1.33737e-09	1.49739e-09	8.15488e-09	2.32553e-09	2.28e-09	2.24653e-09	2.16034e-09	2.20402e-09	2.22881e-09	2.24087e-09	1.61395e-09	1.5552e-09
705	unknown	204	17.0865,0	34	301	2.38331e-09	2.21973e-09	2.28557e-09	2.25656e-09	2.35443e-09	2.21987e-09	2.28658e-09	3.19328e-09	0.00258438	0.00321023	0.00408868	4.4116e-09	0.00523034	0.00251894	0.00316827	0.00383977	1.77023e-09	0.00480077	2.1196e-09	0.00463441	0.00274054	1.73424e-09	0.00511836	0.00337587	0.00434757	0.00387646	0.0036877	0.00340099	0.00492775	0.110819	0.0051383	0.00236626	1.33737e-09	0.00246617	0.0209529	2.32553e-09	2.28e-09	2.24653e-09	2.16034e-09	2.20402e-09	2.22881e-09	2.24087e-09	1.61395e-09	0.00355793
711	unknown	485	17.1423,0	45	174	2.38331e-09	2.21973e-09	2.28557e-09	2.25656e-09	2.35443e-09	2.21987e-09	2.28658e-09	3.19328e-09	0.0407388	0.0478817	0.0582101	4.4116e-09	0.0804735	0.037884	0.0627096	0.0568238	0.0762601	0.0684741	0.0522432	0.0605825	0.0628489	1.73424e-09	0.0623138	0.0456346	0.0759388	0.0432449	0.0449545	0.0453478	0.0608545	1.41652	0.0518916	0.0249576	0.0440621	0.0268914	0.270863	0.00112557	0.00179141	0.000354372	0.00156578	2.20402e-09	0.000555831	0.000898827	0.0321301	0.0173035
717	hypoxanthine 1	829	17.2049,0	50	265	0.000948852	0.00094389	0.00241158	0.00200861	0.00278292	0.00171433	0.0018017	1.23812	0.24195	0.271767	0.310604	4.4116e-09	0.364249	0.404449	0.235048	0.284192	0.324881	0.271611	0.255439	1.4961e-09	0.228528	0.197272	0.327007	0.250162	0.341595	0.304862	0.254844	0.27929	0.27405	5.7069	0.142811	0.160558	1.33737e-09	0.13051	1.06914	0.00230249	0.00415713	0.00172769	0.00762867	0.00516067	0.00600506	0.00449695	0.180315	0.102281
721	N-Acetyl-L-phenylalanine 2	755	17.2577,0	36	120	2.38331e-09	2.21973e-09	2.28557e-09	2.25656e-09	2.35443e-09	2.21987e-09	2.28658e-09	0.0243037	1.59995e-09	0.00380109	0.00500285	4.4116e-09	1.95088e-09	0.00551795	0.0209369	0.0175106	0.0331941	0.0358376	0.0115612	0.0155149	0.0224259	0.0250441	0.0323983	0.0185468	0.0361617	0.0233616	0.0173201	0.0254721	1.67831e-09	1.19848	0.0271183	0.0209899	1.33737e-09	0.0105385	0.20952	2.32553e-09	2.28e-09	2.24653e-09	2.16034e-09	2.20402e-09	2.22881e-09	2.24087e-09	0.0191062	0.0293504
728	unknown	267	17.3727,0	26	370	2.38331e-09	2.21973e-09	2.28557e-09	2.25656e-09	2.35443e-09	2.21987e-09	2.28658e-09	0.00209291	0.000833774	1.57026e-09	0.00107023	4.4116e-09	1.95088e-09	0.000666153	2.4741e-09	0.0010927	1.77023e-09	0.00109284	0.000890056	0.00139209	0.000744614	0.000426564	1.87784e-09	0.00163188	0.0017704	1.60094e-09	0.00150006	0.000888152	0.00194978	0.0669292	0.00359456	0.00215708	1.33737e-09	1.49739e-09	0.0124384	2.32553e-09	2.28e-09	2.24653e-09	2.16034e-09	2.20402e-09	2.22881e-09	2.24087e-09	1.61395e-09	0.00333177
731	Methyl-beta-D-galactopyranoside	773	17.4012,0	13	204	2.38331e-09	2.21973e-09	2.28557e-09	2.25656e-09	2.35443e-09	2.21987e-09	2.28658e-09	3.19328e-09	0.804013	1.57026e-09	1.12669	4.4116e-09	1.37496	0.550944	0.817166	1.64892e-09	1.77023e-09	1.76862e-09	0.85221	1.4961e-09	0.278229	1.73424e-09	1.87784e-09	1.56562e-09	1.58605e-09	1.60094e-09	1.48378e-09	1.64141e-09	1.67831e-09	4.12676e-08	1.61322e-09	1.53543e-09	1.33737e-09	1.49739e-09	8.15488e-09	2.32553e-09	2.28e-09	2.24653e-09	2.16034e-09	2.20402e-09	2.22881e-09	2.24087e-09	1.61395e-09	1.5552e-09
736	beta-Mannosylglycerate 2	654	17.4854,0	47	89	2.38331e-09	2.21973e-09	0.858185	0.475546	0.691955	0.621958	0.441274	3.19328e-09	0.408269	0.477628	0.528735	1.60313	0.645723	0.61058	0.456597	1.64892e-09	1.77023e-09	0.509771	0.415473	0.651112	0.338825	0.393546	1.87784e-09	0.601563	0.615174	0.576479	0.618677	0.467573	0.628114	15.1533	0.661863	1.53543e-09	0.549971	0.628664	2.93699	0.902278	0.576751	0.545521	0.607739	1.06039	0.660925	0.725601	0.624531	0.633492
742	Benzoin 1	182	17.5398,0	47	228	0.00572365	0.00598973	0.00351389	0.00305485	0.00584546	0.008695	0.00547043	0.0243807	0.00390547	0.00716604	0.00713852	4.4116e-09	0.00997016	0.00876015	0.00657715	0.00608439	0.00852972	0.00800339	0.00751179	0.00640023	0.00718445	0.00275843	0.0044621	0.00417286	0.0051931	0.00461668	0.00413709	0.00422338	1.67831e-09	0.0887804	0.00618995	0.00288319	1.33737e-09	0.00259449	0.0167413	0.0122285	0.0046948	0.00202864	0.00631085	2.20402e-09	0.0119618	0.0062041	0.00290675	0.00322264
745	N(alpha),N(alpha)-dimethyl-L-histidine	384	17.5668,0	53	174	0.0169928	0.0132063	0.00754509	0.0114063	0.0260547	0.0203191	0.0159207	0.848288	0.166927	0.185017	0.167487	1.17558	0.209152	0.458743	0.350094	0.318756	0.3916	0.415553	0.219504	0.31098	0.334414	1.73424e-09	0.377307	0.201492	0.25156	0.195037	0.194085	0.203247	0.28317	10.8918	0.216297	0.199108	1.33737e-09	0.164986	1.95922	0.0165137	0.00683252	0.00127851	0.00772111	0.0165064	0.0127862	0.0102731	0.22977	0.227694
749	Farnesal 6	251	17.6393,0	30	326	2.38331e-09	2.21973e-09	2.28557e-09	2.25656e-09	2.35443e-09	2.21987e-09	2.28658e-09	3.19328e-09	0.00349812	0.00287824	0.00286134	0.00896728	0.0029345	0.00352325	0.00326068	0.00431389	1.77023e-09	0.00324754	0.00309951	1.4961e-09	0.00232027	0.00118596	0.00571371	0.00316491	0.00165603	0.0026606	0.00315801	0.0029232	0.0028128	0.0479325	0.00137853	0.00155318	1.33737e-09	0.00136873	0.00917428	2.32553e-09	2.28e-09	2.24653e-09	2.16034e-09	2.20402e-09	2.22881e-09	2.24087e-09	0.00221835	1.5552e-09
750	Tagatose 1	169	17.6544,0	26	144	2.38331e-09	2.21973e-09	2.28557e-09	2.25656e-09	2.35443e-09	2.21987e-09	2.28658e-09	3.19328e-09	0.0211883	0.0240879	0.0241631	4.4116e-09	0.0318353	0.0168791	0.0210766	0.0284349	0.0251328	0.029398	0.0264915	0.0314718	0.0270009	1.73424e-09	1.87784e-09	0.00712052	0.00595569	1.60094e-09	0.00851739	0.00359893	1.67831e-09	0.067476	0.00320905	0.00384056	1.33737e-09	0.00195767	0.0127472	2.32553e-09	2.28e-09	2.24653e-09	2.16034e-09	2.20402e-09	2.22881e-09	2.24087e-09	0.00319697	1.5552e-09
753	Myristic Acid	671	17.6728,0	42	285	0.00111586	0.00102036	2.28557e-09	0.000430352	0.0013654	0.0010098	0.000823629	3.19328e-09	0.00148023	1.57026e-09	1.47046e-09	4.4116e-09	0.00492514	0.00106756	0.00348965	0.00274976	0.0048557	1.76862e-09	2.1196e-09	0.00343917	0.00242238	0.00243424	0.00300934	0.00262414	1.58605e-09	0.00368428	1.48378e-09	0.00195867	1.67831e-09	0.0311727	1.61322e-09	1.53543e-09	1.33737e-09	0.00111128	0.00538067	0.00427836	0.00112502	0.00149905	0.00368067	0.0067258	0.00301728	0.0033877	0.00111241	0.00125799
754	unknown	418	17.7045,0	36	245	2.38331e-09	0.023119	0.0137139	0.0042077	2.35443e-09	0.0208887	0.0103216	3.19328e-09	0.0581538	1.57026e-09	1.47046e-09	4.4116e-09	1.95088e-09	0.0096923	0.0691978	1.64892e-09	1.77023e-09	0.0767565	2.1196e-09	0.0976314	0.0405976	0.0457801	0.0872558	0.0700944	0.0677286	0.0609084	0.0533457	0.0641855	1.67831e-09	4.12676e-08	0.0800244	0.0549184	0.0621056	0.0468978	0.0406577	2.32553e-09	0.00359089	2.24653e-09	0.008076	0.0248538	2.22881e-09	0.00608678	0.0449439	0.0556385
756	2,6-Diaminopimelic acid 2	413	17.7217,0	53	174	0.00646074	0.00450821	0.00297191	2.25656e-09	0.00708009	0.00791417	0.00482252	3.19328e-09	0.544099	0.667642	1.47046e-09	2.97158	1.08469	0.878001	0.854045	0.920375	1.02856	0.877035	0.656794	1.06207	0.899814	0.396204	1.08329	0.894616	1.39724	1.29715	1.03276	1.01688	1.13421	27.4992	1.49962	0.986898	0.179266	0.97112	5.37839	0.0210156	0.00402561	0.00153673	0.0137551	0.0147697	0.0135729	0.0114459	1.25494	1.18182
757	3-phenylcatechol	385	17.7616,0	22	330	2.38331e-09	2.21973e-09	2.28557e-09	2.25656e-09	2.35443e-09	2.21987e-09	2.28658e-09	3.19328e-09	1.59995e-09	1.57026e-09	0.00421869	4.4116e-09	1.95088e-09	0.000703117	0.00525038	0.00561069	0.00558224	0.0038151	0.00259513	1.4961e-09	0.00380892	0.00153463	0.00665928	0.00614853	0.00826596	0.0079544	0.00840007	0.00649381	1.67831e-09	0.0770976	0.006632	0.00412573	1.33737e-09	1.49739e-09	0.0146425	2.32553e-09	2.28e-09	2.24653e-09	2.16034e-09	2.20402e-09	2.22881e-09	2.24087e-09	0.00659894	1.5552e-09
759	Atrazine-2-hydroxy 4	332	17.7742,0	41	297	2.38331e-09	0.000601639	0.000558069	2.25656e-09	2.35443e-09	0.00135786	0.000419595	3.19328e-09	0.00425627	0.00409003	1.47046e-09	0.0130606	0.00316227	0.00409487	0.00541228	0.00644152	0.00661011	0.00796685	0.00419551	0.00865939	0.00654761	1.73424e-09	0.00891304	0.00538927	0.0026689	0.00249772	0.00494163	0.00406843	0.00544861	0.15135	1.61322e-09	0.00311348	1.33737e-09	0.0028428	0.0271259	0.00148884	0.000200818	2.24653e-09	0.000969203	0.00296543	0.000856186	0.00108008	0.00359635	0.00245634
763	D-Altrose 1	265	17.8372,0	43	149	0.0476216	0.110867	0.0971122	0.125593	2.35443e-09	0.059902	0.073516	3.19328e-09	0.0428473	0.0411612	0.0513738	4.4116e-09	1.95088e-09	0.0225637	0.0497145	0.0465214	0.0614787	1.76862e-09	0.053906	1.4961e-09	0.0352701	0.0247457	0.0713101	0.0578842	0.0289054	0.0339911	0.019562	0.0393998	0.0296167	1.30918	0.0694604	0.0316011	0.00205024	0.0233384	0.244208	0.0499975	0.0639009	2.24653e-09	2.16034e-09	2.20402e-09	2.22881e-09	0.0189831	0.0367556	0.0245811
770	unknown	339	17.9128,0	27	144	2.38331e-09	2.21973e-09	2.28557e-09	2.25656e-09	2.35443e-09	2.21987e-09	2.28658e-09	3.19328e-09	0.0258213	0.0314312	0.0366422	4.4116e-09	1.95088e-09	0.0156491	0.029103	0.0343775	1.77023e-09	0.0351224	0.0308141	0.042848	0.0287108	0.00392826	0.0163834	0.0145655	0.0156181	0.0122703	1.48378e-09	0.0104609	0.00832021	0.180923	0.00376661	0.00809999	1.33737e-09	1.49739e-09	0.0335183	2.32553e-09	2.28e-09	2.24653e-09	2.16034e-09	2.20402e-09	2.22881e-09	2.24087e-09	1.61395e-09	0.00680511
773	unknown	651	17.934,0	23	174	2.38331e-09	2.21973e-09	2.28557e-09	2.25656e-09	2.35443e-09	2.21987e-09	2.28658e-09	3.19328e-09	1.59995e-09	1.57026e-09	1.47046e-09	4.4116e-09	1.95088e-09	2.36607e-09	0.0187986	1.64892e-09	0.0879246	0.026628	2.1196e-09	1.4961e-09	0.0222252	1.73424e-09	0.181027	0.12379	0.257016	0.0309138	1.48378e-09	0.098791	0.0766236	5.388	0.0535449	0.290299	1.33737e-09	0.149212	0.992946	2.32553e-09	2.28e-09	2.24653e-09	2.16034e-09	2.20402e-09	2.22881e-09	2.24087e-09	0.0356338	1.5552e-09
776	unknown	308	17.9845,0	38	226	2.38331e-09	2.21973e-09	2.28557e-09	2.25656e-09	2.35443e-09	2.21987e-09	2.28658e-09	3.19328e-09	0.035057	0.0425407	0.0503879	0.250932	0.0598627	0.0731301	0.0471509	0.0558932	0.0600012	0.0637483	0.0455723	0.0709616	0.0572213	0.0267548	0.0749489	0.0603269	0.0617303	0.0481228	0.0569838	0.0548112	0.0591548	1.71596	0.0360151	0.0475287	1.33737e-09	0.0394467	0.31635	2.32553e-09	2.28e-09	2.24653e-09	2.16034e-09	2.20402e-09	2.22881e-09	2.24087e-09	0.039009	1.5552e-09
778	unknown	392	18.0132,0	31	313	0.000167839	2.21973e-09	0.00015747	2.25656e-09	7.65825e-05	2.21987e-09	6.6983e-05	3.19328e-09	0.0050334	1.57026e-09	1.47046e-09	0.018171	1.95088e-09	0.0038674	0.00674303	0.00864916	0.0087684	0.00937021	0.00624772	0.0109417	0.00845337	0.00439112	0.0135278	0.0106881	0.0081045	0.00571765	0.00909522	0.0085874	0.00979104	0.299945	0.00393594	0.00885134	1.33737e-09	0.00632088	0.0548074	2.32553e-09	2.28e-09	2.24653e-09	2.16034e-09	2.20402e-09	2.22881e-09	2.24087e-09	0.00696517	0.00618385
785	glucose 1	904	18.0786,0	19	319	0.236029	0.214238	0.141122	0.217246	0.162374	2.21987e-09	0.161835	1.1645	1.59995e-09	0.547324	0.406487	4.4116e-09	1.95088e-09	0.353051	0.0163985	0.0307335	0.0278931	1.76862e-09	2.1196e-09	1.4961e-09	0.0125042	1.73424e-09	1.87784e-09	1.56562e-09	1.58605e-09	1.60094e-09	1.48378e-09	1.64141e-09	1.67831e-09	4.12676e-08	1.61322e-09	1.53543e-09	1.33737e-09	1.49739e-09	8.15488e-09	2.32553e-09	2.28e-09	2.24653e-09	2.16034e-09	2.20402e-09	2.22881e-09	2.24087e-09	1.61395e-09	1.5552e-09
786	unknown	484	18.0914,0	19	257	2.38331e-09	2.21973e-09	2.28557e-09	2.25656e-09	2.35443e-09	2.21987e-09	2.28658e-09	3.19328e-09	1.59995e-09	1.57026e-09	1.47046e-09	4.4116e-09	0.00730377	0.0012173	0.00242519	0.00442936	1.77023e-09	0.00465959	2.1196e-09	1.4961e-09	0.00191902	1.73424e-09	0.00326153	1.56562e-09	0.0056478	0.00492012	0.00423317	0.00301044	0.00335774	4.12676e-08	0.00410153	0.00226461	1.33737e-09	1.49739e-09	0.00162065	2.32553e-09	2.28e-09	2.24653e-09	2.16034e-09	2.20402e-09	2.22881e-09	2.24087e-09	1.61395e-09	1.5552e-09
787	unknown	509	18.1103,0	20	347	2.38331e-09	2.21973e-09	2.28557e-09	2.25656e-09	2.35443e-09	2.21987e-09	2.28658e-09	3.19328e-09	1.59995e-09	1.57026e-09	1.47046e-09	4.4116e-09	1.95088e-09	2.36607e-09	0.000430185	0.000405853	0.00103616	0.000612701	2.1196e-09	1.4961e-09	0.000414151	1.73424e-09	1.87784e-09	0.000767044	0.00100349	0.000668536	0.000828818	0.000544648	0.00102395	0.0420668	0.000556503	0.000920691	1.33737e-09	0.0010449	0.00760215	2.32553e-09	2.28e-09	2.24653e-09	2.16034e-09	2.20402e-09	2.22881e-09	2.24087e-09	1.61395e-09	0.00135365
794	glucuronic acid 1	326	18.1472,0	42	327	2.38331e-09	2.21973e-09	2.28557e-09	2.25656e-09	2.35443e-09	0.00437719	0.000729534	0.0169593	1.59995e-09	0.0086243	0.0110948	0.0254431	0.0142963	0.0127363	0.00642835	1.64892e-09	0.0104929	0.00905286	0.00769276	0.0125812	0.00770802	0.00476868	0.00761665	0.00779224	0.0112926	0.008387	0.00904296	0.00815002	0.00762606	0.145774	0.00722515	0.00463763	0.00616878	0.00372275	0.0291924	0.00551964	0.00369024	2.24653e-09	0.00560484	0.010035	0.00582615	0.00511265	0.00428203	0.0035533
795	dl-p-Hydroxyphenyllactic acid	641	18.1672,0	12	179	2.38331e-09	2.21973e-09	2.28557e-09	2.25656e-09	2.35443e-09	2.21987e-09	2.28658e-09	0.0652444	0.0145884	0.0443936	1.47046e-09	0.116889	1.95088e-09	0.040186	2.4741e-09	1.64892e-09	1.77023e-09	1.76862e-09	2.1196e-09	0.0836611	0.0139435	0.0482892	0.0681118	1.56562e-09	1.58605e-09	1.60094e-09	1.48378e-09	0.0194002	1.67831e-09	4.12676e-08	1.61322e-09	1.53543e-09	1.33737e-09	1.49739e-09	8.15488e-09	2.32553e-09	2.28e-09	2.24653e-09	2.16034e-09	2.20402e-09	2.22881e-09	2.24087e-09	1.61395e-09	1.5552e-09
800	unknown	679	18.1994,0	11	191	0.0130345	2.21973e-09	0.00294702	2.25656e-09	0.00821701	2.21987e-09	0.00403309	0.40157	0.141475	0.197692	1.47046e-09	4.4116e-09	1.95088e-09	0.123456	2.4741e-09	1.64892e-09	1.77023e-09	1.76862e-09	2.1196e-09	1.4961e-09	1.8796e-09	1.73424e-09	1.87784e-09	1.56562e-09	1.58605e-09	1.60094e-09	1.48378e-09	1.64141e-09	1.67831e-09	4.12676e-08	1.61322e-09	1.53543e-09	1.33737e-09	1.49739e-09	8.15488e-09	2.32553e-09	2.28e-09	2.24653e-09	2.16034e-09	2.20402e-09	2.22881e-09	2.24087e-09	1.61395e-09	1.5552e-09
801	unknown	319	18.2442,0	25	257	2.38331e-09	2.21973e-09	2.28557e-09	2.25656e-09	2.35443e-09	2.21987e-09	2.28658e-09	3.19328e-09	0.00589318	0.00553469	1.47046e-09	4.4116e-09	0.000533049	0.00199349	0.00432892	0.00574994	0.00502853	0.00467503	0.00382755	0.00645008	0.00501001	1.73424e-09	0.00828609	1.56562e-09	0.00230307	0.00474437	1.48378e-09	0.00255559	0.00380255	0.0593397	0.00138887	1.53543e-09	1.33737e-09	1.49739e-09	0.0107552	2.32553e-09	2.28e-09	2.24653e-09	2.16034e-09	2.20402e-09	2.22881e-09	2.24087e-09	0.00294705	1.5552e-09
808	mannose 2	841	18.317,0	37	160	0.284525	0.31859	0.208561	2.25656e-09	0.0986919	0.168086	0.179742	0.494483	0.261328	0.180417	0.126017	4.4116e-09	0.255365	0.219602	2.4741e-09	1.64892e-09	1.77023e-09	0.0031607	2.1196e-09	1.4961e-09	0.000526785	0.0043029	1.87784e-09	1.56562e-09	1.58605e-09	0.00373875	1.48378e-09	0.00134028	1.67831e-09	4.12676e-08	0.000410069	1.53543e-09	0.00224387	1.49739e-09	0.000442331	0.432514	2.28e-09	0.131422	0.280526	0.351249	0.128673	0.220731	6.10168e-05	1.5552e-09
813	tyramine	827	18.3561,0	13	338	2.38331e-09	2.21973e-09	2.28557e-09	2.25656e-09	2.35443e-09	2.21987e-09	2.28658e-09	0.0144802	0.00765551	0.00742688	0.00530278	4.4116e-09	0.0274488	0.0103857	2.4741e-09	1.64892e-09	1.77023e-09	1.76862e-09	0.0219983	1.4961e-09	0.00366638	0.0350983	1.87784e-09	1.56562e-09	1.58605e-09	1.60094e-09	1.48378e-09	0.00584972	1.67831e-09	4.12676e-08	1.61322e-09	1.53543e-09	1.33737e-09	1.49739e-09	8.15488e-09	2.32553e-09	2.28e-09	2.24653e-09	2.16034e-09	2.20402e-09	2.22881e-09	2.24087e-09	1.61395e-09	1.5552e-09
817	histidine 2	796	18.376,0	13	154	0.0478342	0.073759	0.0677981	0.0184119	0.0423442	0.0164674	0.0444358	3.19328e-09	1.59995e-09	1.57026e-09	1.47046e-09	4.4116e-09	1.95088e-09	2.36607e-09	2.4741e-09	1.64892e-09	1.77023e-09	1.76862e-09	2.1196e-09	1.4961e-09	1.8796e-09	1.73424e-09	1.87784e-09	1.56562e-09	1.58605e-09	1.60094e-09	1.48378e-09	1.64141e-09	1.67831e-09	4.12676e-08	1.61322e-09	1.53543e-09	1.33737e-09	1.49739e-09	8.15488e-09	2.32553e-09	2.28e-09	2.24653e-09	2.16034e-09	2.20402e-09	2.22881e-09	2.24087e-09	1.61395e-09	1.5552e-09
823	lysine	886	18.4349,0	31	174	0.0509444	0.0993476	0.0459965	0.0166571	0.0178072	0.0165302	0.0412138	3.19328e-09	2.01888	1.57026e-09	1.47046e-09	4.70882	2.24044	1.49469	2.4741e-09	1.64892e-09	1.77023e-09	1.76862e-09	2.27773	2.91841	0.866024	0.329542	3.64039	2.93086	1.58605e-09	1.60094e-09	2.74479	1.6076	1.67831e-09	4.12676e-08	2.07111	1.53543e-09	1.33737e-09	1.49739e-09	0.345185	0.280494	0.0772397	0.0252735	0.203965	0.157589	0.0728503	0.136235	1.61395e-09	1.5552e-09
825	unknown	606	18.4753,0	29	307	2.38331e-09	2.21973e-09	0.00157882	0.000343204	0.00150911	0.000607944	0.000673181	3.19328e-09	1.59995e-09	0.00130418	1.47046e-09	0.00281477	0.00163493	0.000958982	2.4741e-09	0.000454351	1.77023e-09	1.76862e-09	2.1196e-09	0.000301301	0.000125943	1.73424e-09	1.87784e-09	0.000409952	1.58605e-09	1.60094e-09	1.48378e-09	6.83268e-05	1.67831e-09	4.12676e-08	1.61322e-09	0.000641985	1.33737e-09	1.49739e-09	0.000107005	2.32553e-09	2.28e-09	0.00133763	2.16034e-09	2.20402e-09	2.22881e-09	0.000222941	1.61395e-09	0.000547289
835	Hydantoin, 5-(4-hydroxybutyl)- 2	374	18.608,0	18	332	2.38331e-09	2.21973e-09	2.28557e-09	2.25656e-09	2.35443e-09	2.21987e-09	2.28658e-09	3.19328e-09	1.59995e-09	0.0046236	0.00521663	4.4116e-09	0.00692035	0.00279343	2.4741e-09	1.64892e-09	1.77023e-09	0.00684742	0.00539217	0.00697122	0.0032018	1.73424e-09	1.87784e-09	1.56562e-09	1.58605e-09	1.60094e-09	0.00583666	0.000972777	0.00384454	4.12676e-08	1.61322e-09	1.53543e-09	1.33737e-09	0.00352588	0.00122841	2.32553e-09	2.28e-09	2.24653e-09	2.16034e-09	2.20402e-09	2.22881e-09	2.24087e-09	0.00423446	1.5552e-09
839	tyrosine 1	868	18.606,0	47	218	0.115699	0.281063	0.369166	0.0603643	0.0897811	0.0764576	0.165422	3.19328e-09	1.59995e-09	1.57026e-09	1.07924	5.28971	1.59095	1.32665	3.13422	1.17269	2.88996	1.33992	3.21372	1.39091	2.19024	1.6418	3.39609	1.56562e-09	3.19834	3.04712	3.43811	2.45358	3.61582	54.873	3.29559	1.53543e-09	0.0848729	1.1129	10.497	0.557997	0.326633	0.0644874	0.297959	0.283153	0.119251	0.274913	3.20323	1.5552e-09
842	unknown	294	18.6434,0	32	256	2.38331e-09	0.00386928	2.28557e-09	2.25656e-09	0.00241162	2.21987e-09	0.00104682	0.0204529	1.59995e-09	0.0161703	0.0115291	0.0111158	0.0126803	0.0119914	0.0113749	0.00914134	0.0101284	0.00888752	0.0124775	0.00833426	0.0100573	1.73424e-09	0.00598145	0.00468784	0.00299785	0.00271053	0.00443271	0.0034684	0.00461329	0.0944319	1.61322e-09	0.00339838	1.33737e-09	0.00359675	0.0176734	2.32553e-09	2.28e-09	2.24653e-09	2.16034e-09	2.20402e-09	2.22881e-09	2.24087e-09	1.61395e-09	0.00257259
843	8-Aminocaprylic acid	712	18.6525,0	37	389	2.38331e-09	2.21973e-09	2.28557e-09	2.25656e-09	2.35443e-09	2.21987e-09	2.28658e-09	0.016743	0.0169602	0.0137995	0.0133562	0.0212627	0.0190891	0.0168685	0.0225982	0.0162909	0.0200617	0.0177747	0.0197459	0.014789	0.0185434	0.00261875	0.0166867	0.0129181	0.0116212	0.0124827	0.0125307	0.0114764	0.0135705	0.26776	0.00690919	0.0115984	0.000373588	0.0124827	0.0521158	2.32553e-09	2.28e-09	2.24653e-09	2.16034e-09	2.20402e-09	2.22881e-09	2.24087e-09	0.012414	1.5552e-09
849	unknown	333	18.7054,0	11	242	0.0176493	0.0328913	2.28557e-09	0.0189724	0.0190238	2.21987e-09	0.0147561	0.0397375	1.59995e-09	1.57026e-09	1.47046e-09	4.4116e-09	1.95088e-09	0.00662293	2.4741e-09	1.64892e-09	1.77023e-09	1.76862e-09	2.1196e-09	1.4961e-09	1.8796e-09	1.73424e-09	1.87784e-09	1.56562e-09	1.58605e-09	1.60094e-09	1.48378e-09	1.64141e-09	1.67831e-09	4.12676e-08	1.61322e-09	1.53543e-09	1.33737e-09	1.49739e-09	8.15488e-09	2.32553e-09	2.28e-09	2.24653e-09	2.16034e-09	2.20402e-09	2.22881e-09	2.24087e-09	1.61395e-09	1.5552e-09
851	conduritol b epoxide 2	822	18.725,0	55	318	0.0384661	0.0502985	0.14666	0.0335414	0.0337139	0.0511873	0.0589779	0.0797974	0.0882354	0.0898587	0.0858499	4.4116e-09	0.113705	0.076241	0.10782	0.0883159	0.0957977	0.0940531	0.0965179	0.0576238	0.0900214	0.0381428	0.0569061	0.0513873	0.0567	0.0712042	0.0527575	0.0545163	0.0516291	0.885469	0.0635499	0.0446419	0.0285816	0.0367647	0.185106	0.126593	0.0531829	0.0427484	0.0323846	0.130462	0.0439276	0.0715499	0.0378177	0.0336554
858	panthenol 2	320	18.8011,0	9	387	0.000257352	2.21973e-09	2.28557e-09	2.25656e-09	2.35443e-09	2.21987e-09	4.28939e-05	0.00396023	0.00359541	1.57026e-09	0.00263717	4.4116e-09	1.95088e-09	0.0016988	2.4741e-09	1.64892e-09	1.77023e-09	1.76862e-09	2.1196e-09	1.4961e-09	1.8796e-09	1.73424e-09	1.87784e-09	1.56562e-09	1.58605e-09	1.60094e-09	1.48378e-09	1.64141e-09	1.67831e-09	4.12676e-08	1.61322e-09	1.53543e-09	1.33737e-09	1.49739e-09	8.15488e-09	2.32553e-09	2.28e-09	2.24653e-09	2.16034e-09	2.20402e-09	2.22881e-09	2.24087e-09	1.61395e-09	1.5552e-09
867	Analyte 1112	359	18.8439,0	35	226	3.50871e-05	2.21973e-09	3.5497e-05	2.25656e-09	2.35443e-09	1.42044e-05	1.41326e-05	3.19328e-09	0.00194923	0.00198153	0.00236612	0.00376188	1.95088e-09	0.00167646	0.00488584	0.00274063	0.00281301	1.76862e-09	2.1196e-09	1.4961e-09	0.00173991	0.00506766	0.00156857	0.00113564	0.00295978	0.00421388	0.00109591	0.00267358	0.0022465	0.02527	0.00406583	0.00139511	1.33737e-09	0.000948569	0.00565434	2.32553e-09	2.28e-09	2.24653e-09	2.16034e-09	2.20402e-09	2.22881e-09	2.24087e-09	0.00132164	0.000529658
868	4-hydroxy-3-methoxycinnamaldehyde 1	356	18.8693,0	30	132	2.38331e-09	2.21973e-09	2.28557e-09	2.25656e-09	2.35443e-09	2.21987e-09	2.28658e-09	0.00664884	0.00387833	0.00572272	0.00757848	0.0120277	0.0128901	0.00812436	0.00492975	0.00775403	0.00873111	0.00508833	0.00990642	0.00483382	0.00687391	1.73424e-09	0.00188717	0.00255053	0.00632293	0.00967699	0.00316915	0.00393446	0.00479553	0.0266207	0.00343053	0.00237986	1.33737e-09	0.00162643	0.0064755	2.32553e-09	2.28e-09	2.24653e-09	2.16034e-09	2.20402e-09	2.22881e-09	2.24087e-09	0.00219767	0.000466013
874	unknown	443	18.9024,0	51	204	0.015888	2.21973e-09	2.28557e-09	0.00942725	0.0122459	0.0228469	0.010068	3.19328e-09	1.59995e-09	1.57026e-09	0.0137756	0.0304388	1.95088e-09	0.00736906	0.0111298	0.0112255	0.012313	0.00749521	0.00941949	0.00773241	0.0098859	1.73424e-09	0.00361931	0.00339648	0.00429976	0.00457282	0.0029677	0.00314268	0.00443856	0.0735767	0.00447278	0.00261366	0.00131463	0.00278822	0.0148674	2.32553e-09	2.28e-09	0.0246068	2.16034e-09	2.20402e-09	0.0287372	0.00889067	0.0020927	0.00182934
879	unknown	239	18.9641,0	27	311	2.38331e-09	2.21973e-09	2.28557e-09	2.25656e-09	2.35443e-09	2.21987e-09	2.28658e-09	0.00428409	0.00395752	0.00284615	0.00281261	0.00357464	0.00395596	0.00357183	0.00462406	0.00410987	1.77023e-09	0.00551628	0.00573509	0.00321146	0.00386613	0.00132615	0.00274235	0.00130293	0.00204115	0.00268534	0.0012416	0.00188992	0.00188731	4.12676e-08	1.61322e-09	0.00131031	1.33737e-09	0.00141812	0.000769296	2.32553e-09	2.28e-09	2.24653e-09	2.16034e-09	2.20402e-09	2.22881e-09	2.24087e-09	1.61395e-09	1.5552e-09
882	N-alpha-Acetyl-L-ornithine 2	670	18.9797,0	46	174	2.38331e-09	2.21973e-09	2.28557e-09	2.25656e-09	2.35443e-09	2.21987e-09	2.28658e-09	0.202259	0.212568	0.179148	0.154784	0.240598	0.232972	0.203721	0.291688	0.230769	0.278872	0.269106	0.273557	0.191559	0.255925	0.0333085	0.215947	0.103625	0.174732	0.16702	1.48378e-09	0.115772	0.191365	2.78374	0.117064	0.120799	0.00658969	0.132906	0.558744	0.010261	0.00224183	0.00069963	0.00278575	0.00395697	0.00134018	0.00354757	0.0855834	0.0645183
883	gly-pro	573	18.9946,0	34	373	2.38331e-09	2.21973e-09	2.28557e-09	2.25656e-09	2.35443e-09	2.21987e-09	2.28658e-09	0.013778	0.0143202	0.0117323	0.00934207	0.0143072	0.0131979	0.0127796	0.0198104	0.0146634	0.0174188	0.0166157	0.0150894	0.0117437	0.0158903	1.73424e-09	0.014083	0.00644837	0.0104063	0.00905283	0.00573937	0.00762165	0.0139094	0.263453	0.00939962	0.00901751	1.33737e-09	0.0103538	0.0510221	2.32553e-09	2.28e-09	2.24653e-09	2.16034e-09	2.20402e-09	2.22881e-09	2.24087e-09	0.00651391	0.00812689
884	unknown	390	19.0271,0	31	272	2.38331e-09	2.21973e-09	2.28557e-09	2.25656e-09	2.35443e-09	2.21987e-09	2.28658e-09	0.00131588	0.00162669	0.000974348	0.00130491	0.0013444	0.00117501	0.00129021	0.000689583	0.00136564	1.77023e-09	1.76862e-09	0.00135201	0.000734207	0.000690241	1.73424e-09	1.87784e-09	1.56562e-09	0.000719973	1.60094e-09	1.48378e-09	0.000119997	0.000911893	0.0159144	1.61322e-09	1.53543e-09	1.33737e-09	0.000572743	0.00289984	2.32553e-09	3.02812e-05	2.24653e-09	2.16034e-09	2.20402e-09	2.22881e-09	5.04873e-06	0.000523088	0.000472708
889	unknown	280	19.0947,0	26	226	2.38331e-09	2.21973e-09	2.28557e-09	2.25656e-09	2.35443e-09	2.21987e-09	2.28658e-09	0.00480247	1.59995e-09	0.00509853	0.00573183	0.00963278	0.0103133	0.00592982	0.0108582	1.64892e-09	1.77023e-09	0.00635931	0.00582834	1.4961e-09	0.00384097	0.018101	0.00614097	0.00440774	0.00899869	0.0114026	1.48378e-09	0.00817516	1.67831e-09	4.12676e-08	1.61322e-09	1.53543e-09	0.0192754	1.49739e-09	0.00321257	2.32553e-09	0.000213641	2.24653e-09	2.16034e-09	2.20402e-09	2.22881e-09	3.56086e-05	0.00459565	1.5552e-09
898	gluconic acid 1	891	19.1346,0	16	333	0.0290236	0.0280384	2.28557e-09	0.0147709	0.0198235	2.21987e-09	0.0152761	3.19328e-09	1.59995e-09	1.57026e-09	1.47046e-09	4.4116e-09	1.95088e-09	2.36607e-09	2.4741e-09	0.00391099	0.00497104	0.00393735	2.1196e-09	1.4961e-09	0.00213656	1.73424e-09	1.87784e-09	1.56562e-09	1.58605e-09	1.60094e-09	1.48378e-09	1.64141e-09	1.67831e-09	4.12676e-08	1.61322e-09	1.53543e-09	1.33737e-09	1.49739e-09	8.15488e-09	2.32553e-09	2.28e-09	2.24653e-09	2.16034e-09	2.20402e-09	2.22881e-09	2.24087e-09	1.61395e-09	1.5552e-09
904	Saccharic acid	892	19.269,0	53	333	0.199613	0.168766	2.28557e-09	0.118052	0.149254	0.136391	0.128679	0.0944686	0.0953657	0.0986689	1.47046e-09	0.135481	0.133595	0.0929297	0.0774357	0.082768	0.10439	0.0788665	0.0918211	0.0732549	0.0847561	0.0623465	0.0762837	0.0556995	0.0765122	0.0697631	0.061248	0.0669755	0.0858121	1.13442	0.0934204	0.0617223	0.0595733	0.0511723	0.247686	2.32553e-09	0.169664	0.162145	0.154533	2.20402e-09	0.152527	0.106478	0.0396525	0.0352992
911	xanthine	866	19.3107,0	48	353	2.38331e-09	2.21973e-09	2.28557e-09	0.00120024	0.00260544	0.0023357	0.00102356	0.171759	0.195192	0.2042	0.16331	0.284311	0.265621	0.214065	0.2055	0.238975	0.260424	0.231543	0.188764	0.193894	0.21985	0.172929	0.240537	0.152274	0.198408	0.218506	0.185936	0.194765	0.231003	4.03652	0.19242	0.187505	1.33737e-09	0.178829	0.80438	0.0275059	0.00976737	0.00485388	0.0129736	2.20402e-09	0.00698065	0.0103469	0.14544	0.148434
915	palmitoleic acid	542	19.4061,0	48	318	0.000630442	0.000615762	0.00195485	0.000234277	2.35443e-09	2.21987e-09	0.000572556	0.00166108	0.00190098	0.00216336	1.47046e-09	0.00275168	0.00262251	0.00184994	0.00166656	0.00187051	1.77023e-09	1.76862e-09	0.00128326	0.00121524	0.00100593	0.00145919	0.00158189	0.00106614	0.00136025	0.00155435	1.48378e-09	0.0011703	0.00110328	0.022867	0.0011615	0.00111451	0.00128646	0.00100156	0.00475572	0.00213209	0.000586366	0.000405079	0.000633778	0.00182136	0.000626781	0.00103424	0.000730656	0.000996632
916	cytidine-monophosphate 1	177	19.4368,0	28	242	0.00124848	0.00135664	2.28557e-09	0.00113835	0.00126968	0.00112648	0.00102327	3.19328e-09	0.00143306	1.57026e-09	1.47046e-09	0.00278559	1.95088e-09	0.00070311	2.4741e-09	1.64892e-09	1.77023e-09	1.76862e-09	0.00112148	0.00108538	0.000367811	0.000958051	1.87784e-09	1.56562e-09	0.000574224	1.60094e-09	1.48378e-09	0.00025538	1.67831e-09	4.12676e-08	1.61322e-09	1.53543e-09	1.33737e-09	1.49739e-09	8.15488e-09	2.32553e-09	0.00100824	0.00123603	0.00140067	0.00158264	0.00134623	0.00109564	1.61395e-09	1.5552e-09
920	Cysteinylglycine 1	415	19.4792,0	17	220	2.38331e-09	2.21973e-09	2.28557e-09	2.25656e-09	2.35443e-09	2.21987e-09	2.28658e-09	0.00352096	0.00512363	0.00601469	0.00717564	0.00652345	0.00938131	0.00628994	0.00782977	1.64892e-09	0.0101454	1.76862e-09	2.1196e-09	1.4961e-09	0.00299586	1.73424e-09	1.87784e-09	1.56562e-09	1.58605e-09	1.60094e-09	1.48378e-09	1.64141e-09	1.67831e-09	4.12676e-08	1.61322e-09	1.53543e-09	1.33737e-09	1.49739e-09	8.15488e-09	2.32553e-09	2.28e-09	2.24653e-09	2.16034e-09	2.20402e-09	2.22881e-09	2.24087e-09	1.61395e-09	1.5552e-09
922	unknown	377	19.5064,0	30	274	2.38331e-09	2.21973e-09	2.28557e-09	2.25656e-09	2.35443e-09	2.21987e-09	2.28658e-09	0.00665226	0.00702981	0.00433355	1.47046e-09	4.4116e-09	0.00381937	0.00363917	0.00479565	0.00594325	0.00469965	0.00376148	0.00402179	1.4961e-09	0.0038703	1.73424e-09	1.87784e-09	0.00478116	0.0025062	0.00335666	0.00432053	0.00249409	0.00569968	0.0638192	1.61322e-09	0.00263814	1.33737e-09	0.00352605	0.0126138	2.32553e-09	2.28e-09	2.24653e-09	2.16034e-09	2.20402e-09	2.22881e-09	2.24087e-09	0.00323692	0.00136275
925	Glucosaminic acid	533	19.5444,0	15	218	2.38331e-09	0.000594001	8.42585e-05	2.25656e-09	2.35443e-09	2.21987e-09	0.000113045	3.19328e-09	1.59995e-09	0.0589111	1.47046e-09	0.157132	0.0795245	0.0492613	2.4741e-09	0.0715943	1.77023e-09	1.76862e-09	2.1196e-09	1.4961e-09	0.0119324	1.73424e-09	1.87784e-09	1.56562e-09	1.58605e-09	1.60094e-09	1.48378e-09	1.64141e-09	1.67831e-09	4.12676e-08	1.61322e-09	1.53543e-09	1.33737e-09	1.49739e-09	8.15488e-09	0.0124057	2.28e-09	0.00144181	2.16034e-09	2.20402e-09	2.22881e-09	0.00230791	1.61395e-09	1.5552e-09
927	mucic acid	806	19.5607,0	51	333	0.0207061	0.0198868	2.28557e-09	0.0134872	0.0194541	0.0152952	0.0148049	0.0091186	0.0113922	0.0110231	0.0109994	0.0264297	0.0147588	0.0139536	0.00785997	1.64892e-09	0.0132657	0.0098879	0.00908143	0.0106142	0.00845153	0.00873496	0.00851101	0.00749068	0.00992149	0.00914152	0.00874245	0.00875702	0.0103229	0.13152	0.0111558	0.00649453	0.00734933	0.00551366	0.028726	2.32553e-09	0.0192594	0.0203219	0.0182912	0.0285667	0.0181873	0.0174378	0.00481788	0.00389865
929	palmitic acid	952	19.6289,0	53	117	0.0457531	0.234209	0.194252	0.0674158	0.0525721	0.141068	0.122545	1.43161	0.807561	0.630694	0.890888	1.07381	1.0396	0.979027	0.577391	0.458107	1.77023e-09	0.801757	0.171854	1.03554	0.507441	0.826797	0.732318	0.809766	0.497286	0.648824	0.276798	0.631965	0.62066	8.0924	1.58871	1.0119	1.13659	0.308862	2.12652	1.09598	0.675412	1.47113	1.29867	0.921435	1.3404	1.13384	0.244635	0.322592
933	N-Carbamylglutamate 4	561	19.7065,0	49	174	0.000217421	0.000260799	0.00153102	0.000185991	0.000143531	0.000214105	0.000425479	3.19328e-09	0.185965	0.165202	0.176609	4.4116e-09	0.233493	0.126878	0.182909	0.178724	0.233997	0.212573	0.119026	0.218261	0.190915	0.0813234	0.228476	0.180648	0.221431	0.165401	0.169167	0.174408	0.194645	3.45618	0.185818	0.143214	0.0368592	0.147605	0.694053	0.0141807	0.00306744	0.00100134	0.00339873	0.000982453	0.00126889	0.00398325	0.0952698	0.0739345
936	Glucoheptonic acid 2	608	19.757,0	12	217	2.38331e-09	2.21973e-09	2.28557e-09	2.25656e-09	2.35443e-09	2.21987e-09	2.28658e-09	3.19328e-09	1.59995e-09	1.57026e-09	0.0228207	4.4116e-09	1.95088e-09	0.00380345	0.0181416	0.0221881	0.0212033	0.0233822	0.0136472	1.4961e-09	0.0164271	0.015467	1.87784e-09	1.56562e-09	1.58605e-09	1.60094e-09	1.48378e-09	0.00257783	1.67831e-09	4.12676e-08	1.61322e-09	1.53543e-09	1.33737e-09	1.49739e-09	8.15488e-09	2.32553e-09	2.28e-09	2.24653e-09	2.16034e-09	2.20402e-09	2.22881e-09	2.24087e-09	1.61395e-09	1.5552e-09
938	Allantoic acid 3	284	19.8221,0	35	116	2.38331e-09	2.21973e-09	2.28557e-09	2.25656e-09	2.35443e-09	2.21987e-09	2.28658e-09	3.19328e-09	0.0783255	0.10065	0.109235	4.4116e-09	0.118302	0.0677521	0.091344	0.0970053	0.139742	0.127859	0.0829708	0.0813629	0.103381	0.0298281	1.87784e-09	0.0631975	0.0889689	0.0842307	0.0757568	0.056997	0.0646083	1.05661	0.0592323	1.53543e-09	1.33737e-09	0.0541399	0.205765	2.32553e-09	2.28e-09	2.24653e-09	2.16034e-09	2.20402e-09	2.22881e-09	2.24087e-09	1.61395e-09	0.0248732
943	Guanidinosuccinic acid 4	313	19.8672,0	20	355	2.38331e-09	0.000556679	2.28557e-09	0.000643018	2.35443e-09	2.21987e-09	0.000199951	3.19328e-09	1.59995e-09	1.57026e-09	0.00196986	4.4116e-09	1.95088e-09	0.000328312	2.4741e-09	1.64892e-09	1.77023e-09	1.76862e-09	2.1196e-09	1.4961e-09	1.8796e-09	1.73424e-09	1.87784e-09	1.56562e-09	1.58605e-09	0.00076538	1.48378e-09	0.000127565	1.67831e-09	4.12676e-08	0.000317515	1.53543e-09	1.33737e-09	1.49739e-09	5.2927e-05	2.32553e-09	0.000276173	0.00509044	2.16034e-09	0.000198909	0.000197026	0.000960426	1.61395e-09	0.00107485
944	Isopropyl-beta-D-thiogalactopyranoside	598	19.9033,0	46	73	2.38331e-09	2.21973e-09	0.0928155	2.25656e-09	2.35443e-09	0.00386806	0.0161139	1.03519	0.248887	0.160561	0.100463	4.4116e-09	0.280834	0.304322	0.282961	0.126436	0.217101	0.673575	0.086143	0.235977	0.270365	0.411094	0.417755	0.266219	0.215042	0.288915	0.217024	0.302675	0.39332	8.49577	0.600285	0.231648	0.514247	0.281189	1.75274	0.0930064	0.0090345	0.0580665	0.0278171	0.0127719	0.00984786	0.0350907	0.149682	0.353711
948	unknown	473	19.9849,0	43	122	0.0159457	0.0108415	0.00694406	0.0146907	0.013359	0.00906517	0.0118077	3.19328e-09	0.00518605	0.00585331	1.47046e-09	0.0206368	1.95088e-09	0.00527935	0.00140824	1.64892e-09	0.00460515	1.76862e-09	0.00545729	1.4961e-09	0.00191178	0.0015545	1.87784e-09	1.56562e-09	0.00219256	0.00413635	1.48378e-09	0.0013139	0.00559773	0.0923187	0.00419953	1.53543e-09	1.33737e-09	0.000971743	0.0171813	0.00915282	0.00834725	0.00935799	0.00613265	0.00513504	0.00661652	0.00745705	0.00197389	0.00190586
951	myo-inositol	923	20.0395,0	50	73	2.74695	2.254	1.89199	2.04609	2.10663	1.98735	2.17217	7.03963	2.71179	2.7801	2.6404	9.36201	3.69014	4.70401	2.4741e-09	2.51562	3.14726	2.4195	3.08513	1.4961e-09	1.86125	3.35517	1.87784e-09	3.77141	1.58605e-09	3.31965	3.6233	2.34492	4.25543	107.476	1.61322e-09	4.56992	2.56517	4.51182	20.5631	1.52812	2.39055	2.50447	2.33446	2.92663	2.53915	2.37056	5.02977	1.5552e-09
952	uric acid	603	20.0621,0	23	441	2.38331e-09	2.21973e-09	2.28557e-09	2.25656e-09	2.35443e-09	2.21987e-09	2.28658e-09	3.19328e-09	0.00454607	0.00559516	0.00434772	0.0181356	0.00587363	0.00641636	2.4741e-09	0.00305901	0.00449622	0.00344551	0.00240104	0.00334118	0.00279049	1.73424e-09	1.87784e-09	1.56562e-09	1.58605e-09	1.60094e-09	1.48378e-09	1.64141e-09	1.67831e-09	4.12676e-08	1.61322e-09	1.53543e-09	1.33737e-09	1.49739e-09	8.15488e-09	2.32553e-09	0.000439601	2.24653e-09	2.16034e-09	2.20402e-09	2.22881e-09	7.32688e-05	1.61395e-09	1.5552e-09
953	Linoleic acid methyl ester	742	20.089,0	17	67	2.38331e-09	0.00266593	2.28557e-09	0.00611367	0.00690855	0.00417066	0.0033098	3.19328e-09	0.0746897	0.0895783	0.0900766	0.141782	0.157936	0.0923437	2.4741e-09	1.64892e-09	1.77023e-09	1.76862e-09	2.1196e-09	1.4961e-09	1.8796e-09	1.73424e-09	1.87784e-09	1.56562e-09	1.58605e-09	1.60094e-09	1.48378e-09	1.64141e-09	1.67831e-09	4.12676e-08	1.61322e-09	1.53543e-09	1.33737e-09	1.49739e-09	8.15488e-09	2.32553e-09	2.28e-09	2.24653e-09	2.16034e-09	2.20402e-09	2.22881e-09	2.24087e-09	1.61395e-09	1.5552e-09
963	trans-3,5-Dimethoxy-4-hydroxycinnamaldehyde 1	396	20.1753,0	34	174	2.38331e-09	2.21973e-09	2.28557e-09	2.25656e-09	2.35443e-09	0.000219475	3.65811e-05	0.0788903	1.59995e-09	1.57026e-09	1.47046e-09	0.0756733	0.01311	0.0279456	2.4741e-09	0.0165898	0.0218362	0.0285881	0.0132889	0.0228145	0.0171862	0.00176603	0.0280561	1.56562e-09	1.58605e-09	1.60094e-09	0.013779	0.00726685	0.0322972	0.568378	0.0233171	0.0169802	0.000283225	0.0184322	0.109948	2.32553e-09	2.28e-09	2.24653e-09	2.61568e-05	2.20402e-09	2.22881e-09	4.36135e-06	0.013676	0.0495716
964	unknown	313	20.261,0	27	174	2.38331e-09	2.21973e-09	2.28557e-09	2.25656e-09	0.000417783	2.21987e-09	6.96323e-05	3.19328e-09	0.00280076	0.00263851	1.47046e-09	4.4116e-09	1.95088e-09	0.000906545	2.4741e-09	0.0028914	0.00296504	0.00339773	2.1196e-09	0.00401018	0.00221072	1.73424e-09	0.00436268	1.56562e-09	0.00418669	0.00235623	0.00236253	0.00221136	0.00344845	0.0454217	1.61322e-09	0.0012281	1.33737e-09	0.000928018	0.00850438	2.32553e-09	2.28e-09	2.24653e-09	2.16034e-09	2.20402e-09	2.22881e-09	2.24087e-09	0.00211675	0.00110172
970	unknown	203	20.2543,0	33	156	2.38331e-09	2.21973e-09	2.28557e-09	2.25656e-09	2.35443e-09	2.21987e-09	2.28658e-09	3.19328e-09	0.0175117	0.0191238	0.0199393	4.4116e-09	0.0271652	0.0139567	2.4741e-09	0.0218342	0.0263397	0.0305888	2.1196e-09	0.0266635	0.017571	0.0223884	0.0247408	0.0157718	0.0255062	0.0203939	0.0158766	0.0207796	0.0192604	0.198925	0.0130624	0.00722086	1.33737e-09	0.00643234	0.0408168	2.32553e-09	2.28e-09	2.24653e-09	2.16034e-09	2.20402e-09	2.22881e-09	2.24087e-09	0.00889387	0.00586649
972	N-Acetyl-beta-D-mannosamine 4	357	20.2805,0	34	158	2.38331e-09	2.21973e-09	2.28557e-09	2.25656e-09	2.35443e-09	2.21987e-09	2.28658e-09	3.19328e-09	0.0285137	0.0283459	0.0365851	4.4116e-09	0.0416518	0.0225161	2.4741e-09	0.0342465	0.044225	0.0426312	2.1196e-09	0.0487436	0.0283077	0.0223863	0.0454615	0.0294537	0.0354712	0.0301099	0.0276335	0.0317527	0.0359506	0.484948	0.0181704	0.0153085	1.33737e-09	0.0149196	0.0948829	2.32553e-09	2.28e-09	2.24653e-09	2.16034e-09	2.20402e-09	2.22881e-09	2.24087e-09	0.0144842	0.00915702
974	unknown	389	20.2978,0	13	67	2.38331e-09	2.21973e-09	2.28557e-09	2.25656e-09	2.35443e-09	2.21987e-09	2.28658e-09	3.19328e-09	1.59995e-09	0.000864378	1.47046e-09	4.4116e-09	1.95088e-09	0.000144065	2.4741e-09	1.64892e-09	1.77023e-09	1.76862e-09	2.1196e-09	1.4961e-09	1.8796e-09	1.73424e-09	1.87784e-09	1.56562e-09	1.58605e-09	1.60094e-09	1.48378e-09	1.64141e-09	1.67831e-09	4.12676e-08	1.61322e-09	1.53543e-09	1.33737e-09	1.49739e-09	8.15488e-09	2.32553e-09	2.28e-09	2.24653e-09	0.00086873	2.20402e-09	2.22881e-09	0.00014479	1.61395e-09	0.000880315
976	guanine 1	618	20.3158,0	48	352	0.00110862	0.00169895	0.00118383	0.00126804	0.00148229	0.00142972	0.00136191	0.0114829	0.00357417	0.00369816	0.00387158	0.0198091	0.00340645	0.0076404	2.4741e-09	0.00449208	1.77023e-09	0.00645309	2.1196e-09	0.00804165	0.00316447	0.00586194	0.00669863	0.0047358	0.010642	0.00457846	0.00648635	0.00650053	0.0103641	0.197047	0.0154793	0.0043057	1.33737e-09	0.00268774	0.038314	0.000356801	0.000313472	0.000397442	0.00052396	0.000552306	0.000536449	0.000446738	0.00227792	0.0112582
978	Mono(2-ethylhexyl)phthalate	237	20.3478,0	22	267	2.38331e-09	2.21973e-09	2.28557e-09	2.25656e-09	2.35443e-09	2.21987e-09	2.28658e-09	3.19328e-09	1.59995e-09	0.00134438	1.47046e-09	4.4116e-09	1.95088e-09	0.000224065	2.4741e-09	0.00173749	0.00193694	1.76862e-09	2.1196e-09	0.00214938	0.000970635	0.00280129	0.00316223	1.56562e-09	0.00214529	0.00149768	1.48378e-09	0.00160108	0.0025017	0.0572553	1.61322e-09	0.00126865	0.0019161	0.00128695	0.0107048	2.32553e-09	2.28e-09	2.24653e-09	2.16034e-09	2.20402e-09	2.22881e-09	2.24087e-09	1.61395e-09	1.5552e-09
979	unknown	416	20.3809,0	46	204	0.00266796	0.00975637	0.00352354	0.0047193	0.00195451	0.00658765	0.00486822	3.19328e-09	0.0268825	1.57026e-09	0.0326852	4.4116e-09	0.0346853	0.0157088	2.4741e-09	0.0353757	0.0408403	0.0399916	2.1196e-09	0.0449537	0.0268602	0.0232968	0.0574377	0.0349227	0.0469875	0.0355366	0.0335412	0.0386204	0.049445	1.04309	0.038654	0.0247673	1.33737e-09	0.020322	0.196047	0.00969982	0.0026693	0.00496128	0.00707394	0.00436878	0.00375419	0.00542122	0.0246924	0.0224376
985	Isoxanthopterin	271	20.46,0	50	265	0.000389736	0.000624464	0.000755234	0.000800505	0.000997114	0.000933568	0.000750103	3.19328e-09	0.0167489	0.0138323	0.0106571	4.4116e-09	0.0121227	0.0088935	2.4741e-09	0.0147066	0.0209648	0.0175551	2.1196e-09	0.0294635	0.0137817	1.73424e-09	0.0421466	0.0194879	0.0156404	0.00926529	0.0184077	0.0174913	0.0313526	0.864568	0.0154845	0.0106781	1.33737e-09	0.0107153	0.155466	0.00117374	0.000764148	0.000769373	0.00221332	0.00163676	0.00141024	0.00132793	0.0126046	0.021949
992	unknown	474	20.5108,0	37	218	2.38331e-09	2.21973e-09	2.28557e-09	2.25656e-09	2.35443e-09	2.21987e-09	2.28658e-09	3.19328e-09	0.0178211	0.0191376	0.0201135	4.4116e-09	0.0207066	0.0129631	2.4741e-09	0.0213982	0.025977	0.023642	2.1196e-09	0.0328426	0.01731	0.0143875	0.0401844	0.0272478	0.0274374	0.0205724	0.0259803	0.0259683	0.031442	0.793656	0.0202373	0.0126759	1.33737e-09	0.0115708	0.14493	2.32553e-09	2.28e-09	2.24653e-09	2.16034e-09	2.20402e-09	2.22881e-09	2.24087e-09	0.0162569	0.0115442
995	unknown	384	20.5709,0	19	232	2.38331e-09	2.21973e-09	2.28557e-09	2.25656e-09	2.35443e-09	2.21987e-09	2.28658e-09	3.19328e-09	0.00227516	0.00308536	0.003603	4.4116e-09	0.00431567	0.0022132	2.4741e-09	0.00221099	1.77023e-09	0.00397623	2.1196e-09	1.4961e-09	0.00103121	1.73424e-09	0.00457242	1.56562e-09	1.58605e-09	1.60094e-09	0.00410523	0.00144628	1.67831e-09	0.113224	1.61322e-09	1.53543e-09	1.33737e-09	0.00180363	0.0191713	2.32553e-09	2.28e-09	2.24653e-09	2.16034e-09	2.20402e-09	2.22881e-09	2.24087e-09	0.00170969	0.00124984
998	unknown	192	20.6335,0	44	142	2.38331e-09	2.21973e-09	2.28557e-09	2.25656e-09	2.35443e-09	2.21987e-09	2.28658e-09	3.19328e-09	0.0246748	0.0292671	0.0304388	4.4116e-09	0.0254	0.0182968	2.4741e-09	0.0310721	0.0535266	0.0468369	2.1196e-09	0.0494063	0.0301403	0.0160943	0.068592	0.0463669	0.0484992	0.0307487	0.0405037	0.0418008	0.0615312	1.61554	0.0468361	0.0231625	1.33737e-09	0.0237497	0.295136	0.00104589	0.000973017	2.24653e-09	0.00162878	0.000491694	0.000572337	0.000785286	0.0262611	0.032809
1001	5-Methoxyindole-3-acetic acid	619	20.6791,0	36	232	2.38331e-09	2.21973e-09	2.28557e-09	2.25656e-09	2.35443e-09	2.21987e-09	2.28658e-09	3.19328e-09	0.0254827	0.0291389	0.0346551	4.4116e-09	0.0315269	0.0201339	2.4741e-09	0.0267316	0.0390781	0.0375501	2.1196e-09	0.0536374	0.0261662	0.0237977	0.0701471	0.0501585	0.0507408	0.0287168	0.0499386	0.0455832	0.0628718	1.32519	0.0365702	0.0338577	1.33737e-09	0.0240972	0.247098	2.32553e-09	2.28e-09	2.24653e-09	2.16034e-09	2.20402e-09	2.22881e-09	2.24087e-09	0.0241849	0.0127165
1002	Thioctamide 1	407	20.685,0	36	144	0.000345597	0.000342692	0.000450928	0.000227554	0.000426999	2.21987e-09	0.000298962	3.19328e-09	1.59995e-09	0.126568	0.143464	4.4116e-09	0.133935	0.067328	2.4741e-09	0.116334	1.77023e-09	0.136025	2.1196e-09	0.233198	0.0809263	1.73424e-09	0.259593	0.186352	1.58605e-09	1.60094e-09	1.48378e-09	0.0743242	0.224788	4.12676e-08	0.051419	0.119723	1.33737e-09	1.49739e-09	0.0659882	0.000179226	2.28e-09	2.24653e-09	0.000362902	2.20402e-09	2.22881e-09	9.03561e-05	1.61395e-09	0.0399616
1004	d-Glucoheptose 2	470	20.7046,0	42	174	0.00059451	0.000662783	0.000929313	0.000510009	0.000919981	0.000547604	0.000694033	3.19328e-09	1.59995e-09	0.0844719	0.0997739	4.4116e-09	0.0886161	0.045477	2.4741e-09	0.105902	1.77023e-09	0.124495	2.1196e-09	0.193965	0.070727	0.0724117	1.87784e-09	0.15104	0.193962	0.0866142	0.15804	0.110345	0.258232	5.18531	0.107057	0.114221	0.0233135	0.101063	0.964866	2.32553e-09	2.28e-09	0.000933344	0.00173041	0.00111814	0.000988682	0.000795097	0.116133	0.115253
1009	Indolelactate 2	724	20.7689,0	36	202	2.38331e-09	2.21973e-09	2.28557e-09	2.25656e-09	2.35443e-09	2.21987e-09	2.28658e-09	0.0226393	0.00248138	0.00200261	0.00258258	0.0317854	1.95088e-09	0.0102486	2.4741e-09	1.64892e-09	0.00358876	0.00612032	2.1196e-09	0.00440523	0.00235238	1.73424e-09	0.00550305	0.00339046	0.00434432	1.60094e-09	0.00327351	0.00275189	0.00656045	0.152638	0.00600088	0.00206859	0.00567395	0.00202592	0.0291614	0.000361712	0.00182524	2.24653e-09	2.16034e-09	2.20402e-09	2.22881e-09	0.000364493	0.00232669	0.00497556
1013	unknown	544	20.8529,0	29	174	2.38331e-09	2.21973e-09	2.28557e-09	2.25656e-09	2.35443e-09	2.21987e-09	2.28658e-09	3.19328e-09	0.019619	0.013291	1.47046e-09	0.0995126	0.00665222	0.0231791	2.4741e-09	0.015862	0.0160486	0.0156835	2.1196e-09	0.0393829	0.0144962	1.73424e-09	0.0623384	1.56562e-09	0.0164578	0.00871296	0.0224737	0.0183305	0.0331327	0.590264	0.00670142	0.0105216	1.33737e-09	0.00857527	0.108199	2.32553e-09	2.28e-09	2.24653e-09	2.16034e-09	2.19477e-05	2.22881e-09	3.65982e-06	0.0229032	1.5552e-09
1014	Analyte 1311	382	20.8555,0	49	156	0.000798801	0.000949541	0.00116123	0.00113056	0.00109768	0.00108921	0.00103784	3.19328e-09	0.0722274	0.0728702	0.0850913	4.4116e-09	0.073507	0.050616	2.4741e-09	0.0737429	0.0894341	0.0884881	2.1196e-09	0.144051	0.0659527	0.0838412	0.164923	0.102232	0.115854	0.0540679	0.118941	0.106643	0.11763	1.50022	0.053257	0.044571	1.33737e-09	0.0326854	0.291394	0.00370938	0.00367674	0.00176058	0.00434245	2.20402e-09	0.00252728	0.00266941	0.0749004	1.5552e-09
1019	unknown	288	20.9223,0	31	401	2.38331e-09	2.21973e-09	0.000389749	0.000284234	2.35443e-09	2.21987e-09	0.000112332	3.19328e-09	0.00102348	0.000976682	1.47046e-09	4.4116e-09	1.95088e-09	0.000333363	2.4741e-09	0.00105117	0.00155195	0.00152058	2.1196e-09	0.00223745	0.00106019	0.000691023	1.87784e-09	1.56562e-09	0.00191536	0.000661136	0.00158826	0.000809298	0.00205588	0.0413509	1.61322e-09	1.53543e-09	1.33737e-09	0.000743268	0.00735834	0.000705421	0.000280215	0.000506502	2.16034e-09	2.20402e-09	2.22881e-09	0.000248691	0.0011191	0.000587262
1020	linolenic acid	731	20.9558,0	39	67	2.38331e-09	2.21973e-09	2.28557e-09	2.25656e-09	2.35443e-09	2.21987e-09	2.28658e-09	3.19328e-09	0.00328494	0.0235917	1.47046e-09	0.0442079	0.0251501	0.0160391	2.4741e-09	0.00501934	0.0204541	0.0193244	0.0218381	0.00767871	0.0123858	1.73424e-09	1.87784e-09	0.0232174	1.58605e-09	0.0193583	0.00634718	0.00815382	0.0112587	0.0990486	1.61322e-09	0.00426731	1.33737e-09	0.00448862	0.0198439	0.00370269	0.0063011	0.00451778	0.00997836	0.00297347	0.00255749	0.00500515	1.61395e-09	0.00353513
1021	unknown	460	20.9857,0	37	243	5.32473e-05	2.21973e-09	2.28557e-09	2.25656e-09	2.35443e-09	0.000206133	4.32317e-05	3.19328e-09	0.00138269	0.00259984	1.47046e-09	4.4116e-09	0.00130856	0.000881849	2.4741e-09	0.00183175	0.0018955	0.00284957	2.1196e-09	0.00267153	0.00154139	0.00541164	0.00476121	0.00364659	0.00294885	0.00312416	0.00357884	0.00391188	0.00335071	0.0256833	0.000639321	0.000676537	0.00118696	0.00066202	0.00536648	2.32553e-09	0.000144656	2.24653e-09	2.16034e-09	2.20402e-09	2.22881e-09	2.41112e-05	0.00280712	0.000223855
1024	spermidine 2	673	21.0238,0	22	201	0.000335153	2.21973e-09	0.000380259	0.000410784	0.00321368	0.00027778	0.000769609	3.19328e-09	1.59995e-09	1.57026e-09	1.47046e-09	4.4116e-09	1.95088e-09	2.36607e-09	2.4741e-09	1.64892e-09	1.77023e-09	1.76862e-09	2.1196e-09	0.00160785	0.000267977	1.73424e-09	1.87784e-09	0.000969983	1.58605e-09	0.000572198	0.0017519	0.000549015	0.0015113	0.0360874	1.61322e-09	1.53543e-09	1.33737e-09	0.001165	0.00646062	2.32553e-09	2.28e-09	2.24653e-09	2.16034e-09	2.20402e-09	2.22881e-09	2.24087e-09	0.00157632	0.000463937
1027	tryptophan 1	639	21.071,0	16	158	2.38331e-09	1.28502e-05	2.28557e-09	4.34793e-06	2.35443e-09	7.35043e-06	4.09259e-06	0.202934	0.0151871	0.0199321	1.47046e-09	0.385731	1.95088e-09	0.103964	2.4741e-09	1.64892e-09	1.77023e-09	0.0299492	2.1196e-09	1.4961e-09	0.00499154	0.0209637	1.87784e-09	1.56562e-09	1.58605e-09	1.60094e-09	1.48378e-09	0.00349395	1.67831e-09	4.12676e-08	1.61322e-09	1.53543e-09	1.33737e-09	1.49739e-09	8.15488e-09	2.32553e-09	2.28e-09	2.24653e-09	2.16034e-09	2.20402e-09	2.22881e-09	2.24087e-09	1.61395e-09	1.5552e-09
1029	Fructose 2,6-biphosphate degr prod 2	588	21.1306,0	48	342	0.00493064	0.00556966	0.00742434	0.0138229	0.0221478	0.00800865	0.0103173	3.19328e-09	0.0108149	0.0090179	0.0104607	4.4116e-09	0.0136838	0.00732955	0.0311323	0.0159981	0.0178834	0.0158176	2.1196e-09	0.0253568	0.017698	0.00837778	0.0159884	0.0218896	0.00894947	0.00587528	0.015866	0.0128244	0.017054	4.12676e-08	0.00173681	0.00931324	1.33737e-09	0.00787746	0.00599693	0.0275417	0.0157154	0.0223364	0.0299541	0.016924	0.036744	0.0248693	0.0083832	0.00301049
1041	unknown	471	21.3047,0	26	217	0.000524833	0.000393666	0.000628927	0.000191728	0.000388663	0.000365127	0.000415491	0.0109354	0.00479178	0.00163032	0.00662396	4.4116e-09	0.00916666	0.00552469	0.00825596	0.00263468	0.00527981	1.76862e-09	2.1196e-09	1.4961e-09	0.00269508	1.73424e-09	1.87784e-09	1.56562e-09	1.58605e-09	1.60094e-09	1.48378e-09	1.64141e-09	1.67831e-09	4.12676e-08	1.61322e-09	1.53543e-09	1.33737e-09	1.49739e-09	8.15488e-09	0.00188824	2.28e-09	2.24653e-09	0.001152	2.20402e-09	0.000968667	0.000668153	1.61395e-09	1.5552e-09
1044	unknown	235	21.3518,0	23	328	2.38331e-09	2.21973e-09	2.28557e-09	2.25656e-09	2.35443e-09	2.21987e-09	2.28658e-09	3.19328e-09	0.000317937	0.000453237	0.00064684	4.4116e-09	1.95088e-09	0.000236337	2.4741e-09	0.000396959	1.77023e-09	0.000546878	2.1196e-09	1.4961e-09	0.000157307	1.73424e-09	0.000585088	0.000455193	1.58605e-09	0.000313284	1.48378e-09	0.000225595	0.000561039	0.0096301	0.000720134	1.53543e-09	1.33737e-09	1.49739e-09	0.00181855	2.32553e-09	2.28e-09	2.24653e-09	2.16034e-09	2.20402e-09	2.22881e-09	2.24087e-09	1.61395e-09	0.00022372
1047	5-Hydroxyindole-3-acetic acid 2	377	21.3854,0	18	131	0.0154393	0.0155469	0.0121138	0.0212604	0.0268616	0.0192449	0.0184112	3.19328e-09	1.59995e-09	1.57026e-09	1.47046e-09	4.4116e-09	1.95088e-09	2.36607e-09	2.4741e-09	0.0141849	1.77023e-09	0.0178816	2.1196e-09	1.4961e-09	0.00534442	1.73424e-09	0.0506364	1.56562e-09	0.0305848	1.60094e-09	1.48378e-09	0.0135369	1.67831e-09	4.12676e-08	1.61322e-09	1.53543e-09	1.33737e-09	1.49739e-09	8.15488e-09	2.32553e-09	0.00822069	2.24653e-09	2.16034e-09	2.20402e-09	2.22881e-09	0.00137012	1.61395e-09	1.5552e-09
1048	stearic acid	917	21.4073,0	56	117	0.0119917	0.020843	0.0115611	0.023016	0.0242896	0.0228022	0.0190839	0.47059	0.081758	0.0463725	0.0898107	0.502363	0.105448	0.216057	2.4741e-09	0.0257742	0.0430879	0.051364	0.28139	0.117227	0.0864737	0.0650638	0.0885381	0.0906253	0.0535222	0.0445211	0.0381374	0.0634013	0.0930122	0.774509	0.21833	0.0731582	0.153675	0.0191505	0.221973	0.0777389	0.0864435	0.233423	0.17328	0.297042	0.257241	0.187528	0.0609141	0.0188158
1052	unknown	485	21.4635,0	51	204	2.38331e-09	2.21973e-09	0.000187558	2.25656e-09	2.35443e-09	2.21987e-09	3.12616e-05	0.289825	0.0307787	0.0300582	0.034352	0.379872	0.0475909	0.135413	2.4741e-09	0.0387691	0.0401226	0.0518272	2.1196e-09	0.0580562	0.0314625	0.075533	0.116248	0.0737965	0.0713402	0.0587704	0.064638	0.076721	0.0499562	0.684585	0.0205029	0.0210834	0.0273012	0.0209142	0.13739	0.00212644	0.00200394	0.000991795	0.00305798	0.00187329	0.00147197	0.0019209	0.0683228	0.00464831
1053	unknown	416	21.4723,0	31	156	2.38331e-09	2.21973e-09	2.28557e-09	2.25656e-09	2.35443e-09	2.21987e-09	2.28658e-09	3.19328e-09	0.0204816	0.0180559	0.0177061	4.4116e-09	0.0108959	0.0111899	2.4741e-09	0.0178875	0.025455	0.0298074	2.1196e-09	0.0431381	0.0193814	1.73424e-09	0.0719068	0.035474	0.0196078	0.012063	0.0220981	0.0268583	0.0432279	1.28032	0.0314352	0.0221778	1.33737e-09	0.0174389	0.232433	2.32553e-09	2.28e-09	2.24653e-09	2.16034e-09	2.20402e-09	2.22881e-09	2.24087e-09	0.0325633	0.0178887
1056	alpha-Santonin 2	386	21.5408,0	32	197	2.38331e-09	2.21973e-09	2.28557e-09	2.25656e-09	2.35443e-09	2.21987e-09	2.28658e-09	0.043075	0.00427295	0.00329881	0.00436213	0.0364022	0.00413838	0.0159249	2.4741e-09	0.00469125	0.00609097	0.00546281	2.1196e-09	0.0139371	0.00503036	0.00321702	0.017391	0.0108287	1.58605e-09	0.00353495	0.00983377	0.00746757	0.0129771	0.194008	0.0044458	0.0063003	1.33737e-09	0.00429488	0.0370044	2.32553e-09	2.28e-09	2.24653e-09	2.16034e-09	2.20402e-09	2.22881e-09	2.24087e-09	0.0105478	1.5552e-09
1057	unknown	558	21.546,0	51	174	0.00434161	0.00305142	0.0033949	0.00515208	0.0134529	0.00307134	0.00541071	0.614493	0.0586985	0.069533	0.0922961	1.01223	0.11569	0.327156	0.68085	0.0795796	0.110909	0.112491	0.577518	0.161365	0.287119	0.0529427	0.237202	0.162363	0.201642	0.0831386	0.174065	0.151892	0.23413	6.22321	0.171525	0.130832	0.0354163	0.135252	1.15506	0.000883746	0.0012286	2.24653e-09	0.00171811	0.000387017	2.22881e-09	0.000702913	0.20743	0.130624
1059	unknown	232	21.5776,0	44	142	2.38331e-09	2.21973e-09	2.28557e-09	2.25656e-09	2.35443e-09	2.21987e-09	2.28658e-09	0.637357	0.0527895	0.059788	0.0760992	0.740494	0.0715539	0.273014	2.4741e-09	0.0713865	0.099504	0.0970216	2.1196e-09	0.157582	0.0709157	0.0370928	0.228666	0.166911	0.129639	0.0695316	0.134235	0.127679	0.174519	4.85394	0.141087	0.114939	1.33737e-09	0.0914763	0.895993	0.00184528	0.00260265	0.000684358	0.00323675	2.20402e-09	2.22881e-09	0.00139484	0.136075	0.0685395
1061	unknown	241	21.5865,0	37	127	2.38331e-09	2.21973e-09	2.28557e-09	2.25656e-09	2.35443e-09	2.21987e-09	2.28658e-09	3.19328e-09	0.00318865	0.00252352	0.00228643	0.0253717	0.00159623	0.00582776	2.4741e-09	0.00211944	0.00271152	1.76862e-09	2.1196e-09	0.00686849	0.00194991	0.000608708	0.0114978	0.006154	0.00380555	0.00132333	0.00423549	0.00460414	0.00677401	0.160593	0.0022044	1.53543e-09	1.33737e-09	0.0027749	0.0287244	4.93229e-05	9.48744e-05	3.8103e-05	0.000106144	2.20402e-09	6.4077e-05	5.87539e-05	1.61395e-09	1.5552e-09
1068	unknown	341	21.6576,0	35	365	2.38331e-09	2.21973e-09	2.28557e-09	0.000158651	0.000203629	2.21987e-09	6.03815e-05	0.00966278	1.59995e-09	0.0017131	0.0018699	0.0155265	1.95088e-09	0.00479538	2.4741e-09	0.00431306	0.0027011	0.00249898	2.1196e-09	1.4961e-09	0.00158552	0.000306806	0.00428504	0.00343257	0.00353802	1.60094e-09	0.00359361	0.00252601	1.67831e-09	0.0867674	1.61322e-09	0.00243915	1.33737e-09	0.00157926	0.015131	0.00037066	1.79443e-05	0.000301513	0.000593642	0.000228055	2.22881e-09	0.000251969	1.61395e-09	0.000789117
1069	Analyte 1387	548	21.674,0	55	204	0.00280862	0.00338392	0.00376677	0.00247892	0.00264056	0.00290251	0.00299688	3.19328e-09	0.047312	0.047314	0.0659186	4.4116e-09	0.0738313	0.0390627	2.4741e-09	0.150434	0.0507825	0.0510781	2.1196e-09	0.110218	0.0604188	0.0654088	0.0830768	0.0798268	0.0690565	0.0390074	0.0880121	0.0707314	0.0841691	1.58433	0.0792642	0.0478701	0.0871087	0.0302405	0.31883	0.00481645	0.00403115	0.00498592	0.00597682	0.00703005	0.00496673	0.00530119	0.0650837	0.02995
1075	indole-3-acetamide 4	238	21.7388,0	13	192	2.38331e-09	2.21973e-09	2.28557e-09	2.25656e-09	2.35443e-09	2.21987e-09	2.28658e-09	3.19328e-09	1.59995e-09	1.57026e-09	0.00111078	0.00959327	1.95088e-09	0.00178401	2.4741e-09	0.00460568	0.000918361	0.00109959	0.00734868	1.4961e-09	0.00232872	1.73424e-09	0.00138602	0.00113156	1.58605e-09	1.60094e-09	1.48378e-09	0.000419599	0.00103645	4.12676e-08	1.61322e-09	1.53543e-09	1.33737e-09	1.49739e-09	0.000172749	2.32553e-09	2.28e-09	2.24653e-09	2.16034e-09	2.20402e-09	2.22881e-09	2.24087e-09	1.61395e-09	1.5552e-09
1076	unknown	327	21.7531,0	12	231	2.38331e-09	2.21973e-09	2.28557e-09	2.25656e-09	2.35443e-09	2.21987e-09	2.28658e-09	0.0222754	1.59995e-09	1.57026e-09	1.47046e-09	4.4116e-09	1.95088e-09	0.00371257	2.4741e-09	1.64892e-09	0.00336998	0.00300202	0.0203076	0.00472907	0.00523478	1.73424e-09	0.00384647	0.00306798	1.58605e-09	1.60094e-09	1.48378e-09	0.00115241	1.67831e-09	4.12676e-08	1.61322e-09	1.53543e-09	1.33737e-09	1.49739e-09	8.15488e-09	2.32553e-09	2.28e-09	2.24653e-09	2.16034e-09	2.20402e-09	2.22881e-09	2.24087e-09	1.61395e-09	1.5552e-09
1079	Analyte 1397	269	21.7711,0	28	227	2.38331e-09	2.21973e-09	2.28557e-09	2.25656e-09	2.35443e-09	2.21987e-09	2.28658e-09	0.00435737	1.59995e-09	0.000911729	0.000721864	0.004448	1.95088e-09	0.00173983	2.4741e-09	1.64892e-09	0.00136425	1.76862e-09	2.1196e-09	1.4961e-09	0.000227376	0.00100776	0.00195937	1.56562e-09	1.58605e-09	1.60094e-09	1.48378e-09	0.000494523	1.67831e-09	4.12676e-08	0.000870945	1.53543e-09	1.33737e-09	1.49739e-09	0.000145165	2.32553e-09	0.000474353	0.00119327	0.00110004	2.20402e-09	0.000613853	0.000563587	0.00107001	1.5552e-09
1081	fructose-6-phosphate	532	21.8292,0	37	217	2.38331e-09	2.21973e-09	0.00313376	2.25656e-09	0.00269806	0.000587935	0.00106996	3.19328e-09	0.0118146	1.57026e-09	0.00671175	4.4116e-09	0.00820381	0.00445503	2.4741e-09	1.64892e-09	0.00695393	0.00609905	2.1196e-09	0.0116246	0.00411294	0.00863327	0.0100847	0.00795286	0.00780157	0.00470298	0.00845074	0.00793769	0.00880675	0.190891	0.00784658	0.00502075	0.00165198	0.00388724	0.0363507	0.00212905	0.0159567	2.24653e-09	2.16034e-09	0.0155741	0.00932388	0.00716396	1.61395e-09	0.00281639
1082	unknown	443	21.8153,0	47	204	0.00791794	0.00967018	0.0106713	0.0070879	0.00964329	0.00751172	0.00875039	3.19328e-09	1.59995e-09	0.0123104	0.00626025	4.4116e-09	0.00829728	0.004478	2.4741e-09	1.64892e-09	0.00616313	0.00544415	2.1196e-09	0.015425	0.00450538	0.00259452	0.0056095	0.00534869	0.00415146	0.00228648	0.00691306	0.00448395	0.00572552	0.0621819	0.00317622	0.00218033	1.33737e-09	1.49739e-09	0.0122107	0.00842191	0.00971277	0.00357172	0.0135473	0.00717572	2.22881e-09	0.00707158	0.00428011	0.00235602
1084	unknown	231	21.8702,0	17	188	2.38331e-09	2.21973e-09	2.28557e-09	2.25656e-09	2.35443e-09	2.21987e-09	2.28658e-09	0.0145111	1.59995e-09	1.57026e-09	0.00188895	4.4116e-09	1.95088e-09	0.00273335	2.4741e-09	1.64892e-09	0.00226822	1.76862e-09	2.1196e-09	1.4961e-09	0.000378038	1.73424e-09	0.00229115	0.00198376	0.00297726	0.00131788	1.48378e-09	0.00142834	0.00246784	0.042938	1.61322e-09	1.53543e-09	1.33737e-09	1.49739e-09	0.00756764	2.32553e-09	2.28e-09	2.24653e-09	2.16034e-09	2.20402e-09	2.22881e-09	2.24087e-09	0.00181604	1.5552e-09
1091	Phenyl beta-D-glucopyranoside	563	21.9502,0	53	204	0.00152429	0.00615387	0.0073095	0.00526638	0.00703122	0.00540446	0.00544829	3.19328e-09	0.040518	0.0471443	0.0565097	4.4116e-09	0.0783492	0.0370869	2.4741e-09	1.64892e-09	0.175816	1.76862e-09	2.1196e-09	0.103297	0.0465187	0.0935188	0.112158	0.1092	0.0807254	0.0536165	0.0941775	0.0905661	0.0690201	0.747382	1.61322e-09	0.0311489	0.0280602	0.0350096	0.15177	0.011145	0.0102942	0.00912819	0.0160905	0.0109367	0.0102391	0.0113056	0.0769398	0.00526877
1093	glucose-6-phosphate 1	757	21.9994,0	30	387	0.000171878	0.000478801	0.000241502	0.00037131	0.000196507	0.000403192	0.000310532	3.19328e-09	1.59995e-09	1.57026e-09	1.47046e-09	4.4116e-09	0.000262508	4.37533e-05	2.4741e-09	1.64892e-09	1.77023e-09	0.00411782	2.1196e-09	1.4961e-09	0.000686304	1.73424e-09	1.87784e-09	1.56562e-09	1.58605e-09	1.60094e-09	1.48378e-09	1.64141e-09	1.67831e-09	0.0120478	1.61322e-09	1.53543e-09	0.000772729	1.49739e-09	0.00213675	0.0570419	0.0364812	0.0266984	2.16034e-09	0.0321477	0.0208551	0.0288707	1.61395e-09	1.5552e-09
1095	Analyte 1420	203	22.0239,0	15	156	0.00163192	0.00216624	0.00215658	0.00221959	0.00187439	0.00200906	0.00200963	3.19328e-09	1.59995e-09	1.57026e-09	1.47046e-09	4.4116e-09	1.95088e-09	2.36607e-09	2.4741e-09	1.64892e-09	1.77023e-09	1.76862e-09	2.1196e-09	1.4961e-09	1.8796e-09	1.73424e-09	1.87784e-09	1.56562e-09	1.58605e-09	1.60094e-09	1.48378e-09	1.64141e-09	1.67831e-09	4.12676e-08	1.61322e-09	1.53543e-09	1.33737e-09	1.49739e-09	8.15488e-09	2.32553e-09	2.28e-09	2.24653e-09	2.16034e-09	2.20402e-09	2.22881e-09	2.24087e-09	1.61395e-09	1.5552e-09
1103	Analyte 1428	444	22.1243,0	29	217	2.38331e-09	2.21973e-09	2.28557e-09	2.25656e-09	2.35443e-09	2.21987e-09	2.28658e-09	0.145706	0.129384	0.122991	0.0307037	0.466009	0.0402791	0.155845	0.273224	0.144432	0.145545	0.13525	0.195588	0.0573667	0.158568	0.0459325	0.0640284	0.0532218	0.0391741	0.11582	0.0505438	0.0614534	0.0554924	4.12676e-08	1.61322e-09	0.0345203	1.33737e-09	0.0233987	0.0189019	2.32553e-09	2.28e-09	2.24653e-09	2.16034e-09	2.20402e-09	2.22881e-09	2.24087e-09	1.61395e-09	1.5552e-09
1106	Analyte 1431	0	22.1554,0	16	73	0.0594749	0.0313211	0.0419018	0.0429939	0.062413	0.0402803	0.0463975	0.159554	0.0886352	1.57026e-09	0.0298123	4.4116e-09	1.95088e-09	0.0463336	2.4741e-09	1.64892e-09	1.77023e-09	1.76862e-09	2.1196e-09	1.4961e-09	1.8796e-09	1.73424e-09	1.87784e-09	1.56562e-09	1.58605e-09	1.60094e-09	1.48378e-09	1.64141e-09	1.67831e-09	4.12676e-08	1.61322e-09	1.53543e-09	1.33737e-09	1.49739e-09	8.15488e-09	2.32553e-09	2.28e-09	2.24653e-09	2.16034e-09	2.20402e-09	2.22881e-09	2.24087e-09	1.61395e-09	1.5552e-09
1117	Analyte 1448	0	22.2675,0	34	174	2.38331e-09	2.21973e-09	2.28557e-09	2.25656e-09	2.35443e-09	2.21987e-09	2.28658e-09	0.123534	0.0899149	0.0713155	0.0198349	0.304182	0.0256976	0.105746	0.268365	0.133531	0.152317	0.137911	0.201036	0.0589522	0.158686	0.0140073	0.0595224	0.0424979	0.0264254	0.0889105	0.044904	0.0460446	0.0524576	0.762702	0.00750711	0.0241671	0.00248186	0.0251836	0.14575	2.32553e-09	2.28e-09	2.24653e-09	2.16034e-09	2.20402e-09	2.22881e-09	2.24087e-09	0.042746	1.5552e-09
1120	unknown	546	22.2961,0	49	217	0.00042222	0.000281613	9.87596e-05	0.000239684	0.000866979	0.000774885	0.000447357	0.0168618	0.0125713	1.57026e-09	0.00331948	0.0446272	0.00464575	0.0136709	2.4741e-09	1.64892e-09	1.77023e-09	1.76862e-09	2.1196e-09	0.00749289	0.00124882	0.00517247	0.00882086	1.56562e-09	0.00422144	1.60094e-09	0.00792506	0.00435664	1.67831e-09	0.218207	0.00549187	0.00514995	0.00647984	0.00343352	0.0397937	0.00111967	0.00143796	2.24653e-09	0.00360988	2.20402e-09	2.22881e-09	0.00102792	0.00549453	0.00295679
1121	Analyte 1457	306	22.3481,0	13	116	2.38331e-09	2.21973e-09	2.28557e-09	2.25656e-09	2.35443e-09	2.21987e-09	2.28658e-09	0.0384557	0.0103321	0.0114886	0.00222441	0.0379974	1.95088e-09	0.0167497	2.4741e-09	1.64892e-09	1.77023e-09	1.76862e-09	2.1196e-09	1.4961e-09	1.8796e-09	1.73424e-09	1.87784e-09	1.56562e-09	1.58605e-09	1.60094e-09	1.48378e-09	1.64141e-09	1.67831e-09	4.12676e-08	1.61322e-09	0.00278089	1.33737e-09	1.49739e-09	0.00046349	2.32553e-09	2.28e-09	2.24653e-09	2.16034e-09	2.20402e-09	2.22881e-09	2.24087e-09	1.61395e-09	1.5552e-09
1125	N-Acetyltryptophan 2	421	22.3992,0	9	202	2.38331e-09	2.21973e-09	2.28557e-09	2.25656e-09	2.35443e-09	2.21987e-09	2.28658e-09	0.0180479	0.00827912	0.00623709	0.00117753	4.4116e-09	1.95088e-09	0.00562361	2.4741e-09	1.64892e-09	1.77023e-09	1.76862e-09	2.1196e-09	1.4961e-09	1.8796e-09	1.73424e-09	1.87784e-09	1.56562e-09	1.58605e-09	1.60094e-09	1.48378e-09	1.64141e-09	1.67831e-09	4.12676e-08	1.61322e-09	1.53543e-09	1.33737e-09	1.49739e-09	8.15488e-09	2.32553e-09	2.28e-09	2.24653e-09	2.16034e-09	2.20402e-09	2.22881e-09	2.24087e-09	1.61395e-09	1.5552e-09
1133	unknown	377	22.4601,0	33	241	2.38331e-09	2.21973e-09	2.28557e-09	2.25656e-09	2.35443e-09	2.21987e-09	2.28658e-09	3.19328e-09	1.59995e-09	0.0162161	0.00396101	0.0166574	0.00894997	0.00763075	2.4741e-09	0.0131132	0.0158777	0.0223016	2.1196e-09	0.00330974	0.00910037	0.00367163	0.00585772	0.00649438	1.58605e-09	0.00962481	1.48378e-09	0.00427476	1.67831e-09	4.12676e-08	1.61322e-09	0.0029482	1.33737e-09	1.49739e-09	0.000491375	0.00657166	0.010018	0.00950889	0.0198452	0.00529037	0.00345109	0.0091142	1.61395e-09	1.5552e-09
1135	unknown	222	22.5063,0	18	399	2.38331e-09	7.43843e-05	2.28557e-09	2.25656e-09	2.35443e-09	2.21987e-09	1.23993e-05	3.19328e-09	0.001013	0.000721879	1.47046e-09	4.4116e-09	1.95088e-09	0.000289149	0.00165178	0.00101076	1.77023e-09	1.76862e-09	2.1196e-09	0.000541072	0.000533936	1.73424e-09	1.87784e-09	1.56562e-09	1.58605e-09	0.000415333	1.48378e-09	6.92235e-05	1.67831e-09	4.12676e-08	1.61322e-09	0.000455456	1.33737e-09	1.49739e-09	7.59172e-05	2.32553e-09	2.28e-09	2.24653e-09	2.16034e-09	2.20402e-09	2.22881e-09	2.24087e-09	1.61395e-09	0.000200306
1136	resveratrol 2	240	22.5165,0	39	290	0.000211582	0.000235355	0.000251909	2.25656e-09	0.000153967	2.21987e-09	0.000142136	0.00280654	0.00194856	0.00119395	0.000162107	0.000649699	7.05568e-05	0.00113857	2.4741e-09	1.64892e-09	1.77023e-09	1.76862e-09	0.00328947	0.00142385	0.000785553	1.73424e-09	0.00377893	0.00172719	0.000232271	0.000985027	0.000858108	0.00126359	0.00180132	4.12676e-08	0.000369868	0.00177979	1.33737e-09	0.00085763	0.000801442	2.32553e-09	2.28e-09	2.24653e-09	2.16034e-09	2.20402e-09	2.22881e-09	2.24087e-09	0.00143105	0.000871697
1139	unknown	252	22.4988,0	28	174	2.38331e-09	2.21973e-09	2.28557e-09	2.25656e-09	2.35443e-09	2.21987e-09	2.28658e-09	0.0427056	1.59995e-09	0.0238203	0.00517832	0.0679065	1.95088e-09	0.0232685	2.4741e-09	1.64892e-09	1.77023e-09	1.76862e-09	2.1196e-09	0.0158992	0.00264987	0.00887817	0.0297187	0.0207596	0.00930097	1.60094e-09	0.0218483	0.0150843	0.0213394	0.689374	1.61322e-09	0.0226822	0.00167006	0.0131623	0.124705	2.32553e-09	2.28e-09	2.24653e-09	2.16034e-09	2.20402e-09	2.22881e-09	2.24087e-09	0.0296852	0.00377731
1142	Purine riboside	604	22.5608,0	30	217	0.00266517	0.00187175	0.00365075	0.00133884	0.00239339	0.00168253	0.00226707	3.19328e-09	0.0234887	0.0217818	0.0220571	0.0684371	1.95088e-09	0.0226275	2.4741e-09	0.0221477	1.77023e-09	1.76862e-09	0.0260643	1.4961e-09	0.00803534	0.00645255	1.87784e-09	1.56562e-09	1.58605e-09	1.60094e-09	0.00304679	0.00158322	1.67831e-09	4.12676e-08	1.61322e-09	1.53543e-09	0.00239193	1.49739e-09	0.000398663	2.32553e-09	0.0269041	2.24653e-09	2.16034e-09	2.20402e-09	2.22881e-09	0.00448403	0.00104937	1.5552e-09
1144	Analyte 1486	334	22.6066,0	31	116	2.38331e-09	2.21973e-09	2.28557e-09	2.25656e-09	2.35443e-09	2.21987e-09	2.28658e-09	0.104748	0.142471	0.102737	0.0802394	0.10028	0.0923578	0.103806	2.4741e-09	0.167981	0.18924	1.76862e-09	0.158366	0.041413	0.0928334	1.73424e-09	0.0527203	0.0409989	0.0139924	0.0600929	0.0304802	0.0330474	0.0379545	0.756133	0.0034327	0.0248819	1.33737e-09	0.0122485	0.139108	2.32553e-09	2.28e-09	2.24653e-09	2.16034e-09	2.20402e-09	2.22881e-09	2.24087e-09	0.0405443	0.00331175
1146	cis-gondoic acid	285	22.6473,0	48	227	2.38331e-09	2.21973e-09	2.28557e-09	0.000309057	2.35443e-09	2.21987e-09	5.15115e-05	0.00341056	0.0135746	0.00992018	0.0077962	0.0157991	1.95088e-09	0.00841677	2.4741e-09	0.00965689	0.0168943	1.76862e-09	0.00425248	0.00369012	0.00574897	0.00296145	0.00488707	0.00353833	0.00107951	0.0112361	0.00207844	0.00429682	0.00184608	0.0267433	0.00295473	0.00364343	0.00747722	0.000782628	0.00724123	0.00186754	0.00211408	0.00467831	0.00494691	0.00260251	0.00324506	0.0032424	0.00394263	1.5552e-09
1148	unknown	253	22.6846,0	23	185	2.38331e-09	2.21973e-09	2.28557e-09	2.25656e-09	2.35443e-09	2.21987e-09	2.28658e-09	3.19328e-09	1.59995e-09	1.57026e-09	1.47046e-09	4.4116e-09	1.95088e-09	2.36607e-09	0.00740398	0.00979663	0.00798552	1.76862e-09	2.1196e-09	1.4961e-09	0.00419769	0.00212637	0.00387871	0.00329379	1.58605e-09	0.00606038	0.00341681	0.00312934	0.00631574	0.124957	0.0019558	0.00538942	0.00346451	1.49739e-09	0.0236804	2.32553e-09	2.28e-09	2.24653e-09	2.16034e-09	2.20402e-09	2.22881e-09	2.24087e-09	0.00750907	0.00212327
1149	Analyte 1493	271	22.7053,0	34	476	2.38331e-09	2.21973e-09	2.28557e-09	2.25656e-09	2.35443e-09	2.21987e-09	2.28658e-09	0.00343561	0.00489776	0.0043463	0.00389781	0.00539188	0.00460037	0.00442829	2.4741e-09	0.00620067	0.00752679	0.00769463	0.00424506	0.00165827	0.00455424	0.000292328	0.0027946	0.00227186	0.00115217	0.00284348	0.00193033	0.0018808	1.67831e-09	0.0753637	0.000888961	0.00192318	1.33737e-09	0.00199703	0.0133622	2.32553e-09	2.28e-09	2.24653e-09	2.16034e-09	2.20402e-09	2.22881e-09	2.24087e-09	0.00225626	0.000706337
1151	Analyte 1495	0	22.7282,0	7	259	2.38331e-09	2.21973e-09	2.28557e-09	2.25656e-09	2.35443e-09	2.21987e-09	2.28658e-09	0.00701747	0.0149698	1.57026e-09	1.47046e-09	0.0314946	1.95088e-09	0.00891364	2.4741e-09	1.64892e-09	1.77023e-09	1.76862e-09	2.1196e-09	1.4961e-09	1.8796e-09	1.73424e-09	1.87784e-09	1.56562e-09	1.58605e-09	1.60094e-09	1.48378e-09	1.64141e-09	1.67831e-09	4.12676e-08	1.61322e-09	1.53543e-09	1.33737e-09	1.49739e-09	8.15488e-09	2.32553e-09	2.28e-09	2.24653e-09	2.16034e-09	2.20402e-09	2.22881e-09	2.24087e-09	1.61395e-09	1.5552e-09
1155	Analyte 1499	302	22.7658,0	48	156	0.000182307	0.000187139	0.000257394	0.000238402	0.000509453	0.000585254	0.000326658	0.153392	0.263682	0.425541	0.385154	4.4116e-09	0.498773	0.287757	2.4741e-09	1.64892e-09	1.77023e-09	1.76862e-09	0.264204	0.0759989	0.0567005	1.73424e-09	0.158385	0.149872	0.142279	1.60094e-09	0.197447	0.107997	0.192958	5.28335	0.133368	0.208339	1.33737e-09	0.171667	0.998281	0.000814617	0.000874533	0.000406626	0.00247114	0.00108748	0.00127964	0.00115567	0.184912	0.103543
1158	unknown	423	22.8103,0	13	225	2.38331e-09	0.00087607	0.000300577	2.25656e-09	2.35443e-09	2.21987e-09	0.000196109	0.00268888	0.0139959	0.0124865	1.47046e-09	4.4116e-09	0.01753	0.00778356	2.4741e-09	1.64892e-09	0.0288284	1.76862e-09	2.1196e-09	0.00263574	0.00524403	1.73424e-09	1.87784e-09	1.56562e-09	1.58605e-09	1.60094e-09	1.48378e-09	1.64141e-09	1.67831e-09	4.12676e-08	1.61322e-09	1.53543e-09	1.33737e-09	1.49739e-09	8.15488e-09	2.32553e-09	2.28e-09	2.24653e-09	2.16034e-09	2.20402e-09	2.22881e-09	2.24087e-09	1.61395e-09	1.5552e-09
1159	6-phosphogluconic acid	639	22.8221,0	54	318	0.00195334	0.00349441	0.00312532	0.00308	0.0038676	0.00253807	0.00300979	0.020956	0.0394539	0.0387549	0.0340675	0.0842405	0.0478822	0.0442258	0.0965076	0.0688897	0.0748949	0.0750362	0.0292443	0.0183188	0.0604819	0.0467421	0.0550742	0.0441693	0.0262093	0.0873975	0.0454734	0.0508443	0.0521346	1.60337	0.0298864	0.0523189	0.0484771	0.0437548	0.30499	0.00935658	0.00551079	0.0066162	0.0130031	0.00896237	0.0111313	0.00909672	0.0818471	0.0436717
1160	unknown	529	22.8388,0	52	217	2.38331e-09	0.00333889	0.00380755	0.0026604	0.00411512	0.00313976	0.00284362	0.0485347	0.0701853	0.0768159	0.0751825	0.193119	0.103341	0.0945298	0.136151	0.100075	1.77023e-09	1.76862e-09	0.0463579	0.0231908	0.0509625	0.0497671	0.0519038	0.0438954	0.0239523	0.0966298	0.0472184	0.0522278	0.0472847	1.28933	0.00562	0.0492604	1.33737e-09	0.0415323	0.238838	2.32553e-09	0.0139321	0.0263977	0.0600869	0.0274132	0.0138913	0.0236202	0.0076033	0.041265
1162	Abietic Acid 2	380	22.846,0	37	144	0.0180381	0.0150545	0.00840326	0.0217406	0.0321579	0.0196808	0.0191792	3.19328e-09	0.0609038	0.0952258	0.0536439	4.4116e-09	1.95088e-09	0.0349622	0.0548327	1.64892e-09	0.114203	0.0959345	2.1196e-09	0.0177473	0.0471195	1.73424e-09	0.0616461	0.0199029	0.0201023	0.11057	0.0596275	0.0453082	1.67831e-09	1.33553	0.0205761	1.53543e-09	1.33737e-09	0.0302519	0.231059	2.32553e-09	0.0153938	0.0201371	0.0304898	2.20402e-09	0.0331844	0.0165342	0.0451178	0.025776
1169	uridine 1	571	22.9656,0	52	245	0.0106924	0.00627885	0.00725541	0.00890569	0.0121078	0.00995672	0.00919948	0.00827339	0.0181704	0.0189577	0.0129575	0.0248136	0.0193162	0.0170815	0.0142838	0.0170112	0.0139369	0.0206015	0.0175515	0.00247484	0.01431	0.00272221	0.0042692	0.0045953	0.00226418	0.0150263	0.00435324	0.0055384	0.00284139	0.0931172	0.00201122	0.00227798	0.000734778	0.00267251	0.0172759	0.00919444	0.010879	0.0117819	2.16034e-09	2.20402e-09	2.22881e-09	0.00530922	0.00372839	0.0013044
1170	unknown	270	22.9761,0	18	444	2.38331e-09	2.21973e-09	2.28557e-09	2.25656e-09	2.35443e-09	2.21987e-09	2.28658e-09	3.19328e-09	1.59995e-09	1.57026e-09	1.47046e-09	4.4116e-09	1.95088e-09	2.36607e-09	0.00141712	1.64892e-09	0.00169541	1.76862e-09	2.1196e-09	0.000367043	0.00057993	1.73424e-09	0.000884053	0.000640088	0.000321001	1.60094e-09	0.000612927	0.000409679	1.67831e-09	0.0256515	1.61322e-09	0.000558363	1.33737e-09	0.000604348	0.00446903	2.32553e-09	2.28e-09	2.24653e-09	2.16034e-09	2.20402e-09	2.22881e-09	2.24087e-09	0.000985605	0.000532243
1172	unknown	216	22.9901,0	36	202	8.82554e-05	0.0004792	6.10527e-05	2.25656e-09	2.35443e-09	0.000747498	0.000229335	0.00145761	0.00354701	0.00378463	0.0032974	0.00692895	0.00582283	0.00413974	0.00516894	0.0067409	1.77023e-09	1.76862e-09	0.00940213	0.000762217	0.00367903	0.00140482	0.00169842	0.00161094	0.000914234	0.00607202	0.00190825	0.00226811	1.67831e-09	0.091737	0.00178519	0.00157691	1.33737e-09	0.00178551	0.0161474	2.32553e-09	8.19122e-05	0.00136177	0.00182421	2.20402e-09	2.22881e-09	0.00054465	1.61395e-09	1.5552e-09
1176	unknown	597	23.0565,0	33	462	0.00491732	0.00396703	0.00572457	0.00318063	0.00528686	0.00359234	0.00444479	0.0057917	1.59995e-09	1.57026e-09	0.00854816	0.0121419	0.0114945	0.00632938	0.00612614	1.64892e-09	0.0100169	1.76862e-09	0.00767423	0.00251456	0.00438864	0.00330992	1.87784e-09	0.00449733	0.00213925	0.00954904	1.48378e-09	0.00324926	0.00314197	0.095406	0.00549971	0.00248122	0.00143391	0.00233426	0.0183828	2.32553e-09	2.28e-09	2.24653e-09	2.16034e-09	2.20402e-09	2.22881e-09	2.24087e-09	1.61395e-09	1.5552e-09
1180	saccharopine 3	319	23.1188,0	16	462	0.0020958	0.00213369	0.00276525	0.00163306	0.00232276	0.00165611	0.00210111	3.19328e-09	1.59995e-09	1.57026e-09	1.47046e-09	4.4116e-09	1.95088e-09	2.36607e-09	0.00351881	1.64892e-09	1.77023e-09	1.76862e-09	2.1196e-09	1.4961e-09	0.00058647	1.73424e-09	1.87784e-09	1.56562e-09	1.58605e-09	1.60094e-09	1.48378e-09	1.64141e-09	1.67831e-09	4.12676e-08	1.61322e-09	1.53543e-09	1.33737e-09	1.49739e-09	8.15488e-09	2.32553e-09	2.28e-09	2.24653e-09	2.16034e-09	2.20402e-09	2.22881e-09	2.24087e-09	1.61395e-09	1.5552e-09
1184	cytidine-monophosphate degr prod	468	23.1722,0	33	105	2.38331e-09	0.00094708	0.00126067	0.000751113	2.35443e-09	0.000730118	0.000614832	0.00286494	1.59995e-09	1.57026e-09	1.47046e-09	0.00349005	0.00405237	0.00173456	2.4741e-09	1.64892e-09	1.77023e-09	1.76862e-09	2.1196e-09	1.4961e-09	1.8796e-09	0.0026388	1.87784e-09	1.56562e-09	4.04179e-05	1.60094e-09	1.48378e-09	0.000446537	0.00188378	4.12676e-08	1.61322e-09	9.53753e-05	0.00201093	0.000162222	0.000692057	0.00129346	0.00128193	2.24653e-09	2.16034e-09	0.00196651	0.00144317	0.000997513	1.61395e-09	0.00189558
1190	unknown	220	23.2878,0	16	462	0.00085171	0.000991054	0.00140843	0.000747017	0.00100574	0.000820785	0.000970789	0.00158111	1.59995e-09	1.57026e-09	1.47046e-09	4.4116e-09	1.95088e-09	0.00026352	2.4741e-09	1.64892e-09	1.77023e-09	1.76862e-09	2.1196e-09	1.4961e-09	1.8796e-09	1.73424e-09	1.87784e-09	1.56562e-09	1.58605e-09	1.60094e-09	0.000938646	0.000156442	1.67831e-09	4.12676e-08	1.61322e-09	1.53543e-09	1.33737e-09	1.49739e-09	8.15488e-09	2.32553e-09	2.28e-09	2.24653e-09	2.16034e-09	2.20402e-09	2.22881e-09	2.24087e-09	1.61395e-09	1.5552e-09
1194	unknown	498	23.3378,0	38	144	2.38331e-09	2.21973e-09	2.28557e-09	2.25656e-09	2.35443e-09	2.21987e-09	2.28658e-09	0.131355	0.363008	0.281119	0.209387	0.0566578	0.216284	0.209635	0.531778	0.356893	1.77023e-09	0.436477	0.0893731	0.0770228	0.248591	0.00318121	0.080673	0.078786	0.119983	0.154948	0.0646491	0.0837035	0.0531173	1.27556	0.0256966	0.0518816	1.33737e-09	0.0500455	0.242717	2.32553e-09	2.28e-09	2.24653e-09	2.16034e-09	2.20402e-09	2.22881e-09	2.24087e-09	0.0664591	0.00965786
1198	unknown	280	23.3945,0	42	105	2.38331e-09	0.00133151	0.00178429	0.00107753	0.00132085	0.00122089	0.00112251	0.00314887	1.59995e-09	1.57026e-09	1.47046e-09	0.00443673	1.95088e-09	0.00126427	2.4741e-09	1.64892e-09	1.77023e-09	1.76862e-09	2.1196e-09	1.4961e-09	1.8796e-09	0.00229481	0.00132727	0.00191687	1.58605e-09	1.60094e-09	0.00199097	0.00125499	0.00106465	0.0539825	1.61322e-09	0.00158214	1.33737e-09	0.00137431	0.00966727	0.00190051	0.00167314	0.00174731	0.00209557	0.00247884	0.00191504	0.0019684	0.00163219	1.5552e-09
1200	Analyte 1559	326	23.3963,0	20	174	2.38331e-09	2.21973e-09	2.28557e-09	2.25656e-09	2.35443e-09	2.21987e-09	2.28658e-09	3.19328e-09	0.0444603	0.0364991	1.47046e-09	4.4116e-09	0.036045	0.0195007	0.0358152	0.0438368	1.77023e-09	1.76862e-09	0.00858386	1.4961e-09	0.014706	1.73424e-09	1.87784e-09	1.56562e-09	1.58605e-09	1.60094e-09	0.0104411	0.00174019	1.67831e-09	0.226972	0.0138325	1.53543e-09	1.33737e-09	1.49739e-09	0.0401341	2.32553e-09	2.28e-09	2.24653e-09	0.00236504	2.20402e-09	2.22881e-09	0.000394175	0.00860386	1.5552e-09
1204	Neohesperidin	411	23.5516,0	52	319	0.000632695	0.000743546	0.000946768	0.000600388	0.000791473	0.000730573	0.000740907	0.000950633	1.59995e-09	1.57026e-09	1.47046e-09	0.00124574	1.95088e-09	0.000366063	0.00103893	1.64892e-09	1.77023e-09	1.76862e-09	0.000576417	0.000412286	0.00033794	0.00104895	0.000339314	0.000704783	1.58605e-09	1.60094e-09	0.000529598	0.000437108	0.000274093	0.0209375	1.61322e-09	0.000636282	0.000976402	0.000681095	0.00391757	0.000879299	0.000657497	0.000785172	0.000810804	0.00120909	0.000835802	0.000862943	0.000709507	0.000501303
1205	DL-dihydrosphingosine 1	577	23.5153,0	45	204	0.0046514	0.0076861	0.011311	0.00580012	0.00719288	0.00696827	0.0072683	0.00494033	0.0149072	1.57026e-09	1.47046e-09	0.00679902	0.018453	0.00751659	0.00468085	1.64892e-09	1.77023e-09	1.76862e-09	2.1196e-09	1.4961e-09	0.000780144	0.00728515	1.87784e-09	1.56562e-09	0.0140236	1.60094e-09	0.00369259	0.00416689	0.00155349	0.177416	0.0143071	0.00383627	1.33737e-09	1.49739e-09	0.0328522	0.00716275	0.00526965	0.0072814	0.0113411	0.0155211	0.0100389	0.00943583	0.00441945	0.00292113
1206	Homocystine 2	577	23.6012,0	24	128	2.38331e-09	2.21973e-09	2.28557e-09	2.25656e-09	2.35443e-09	2.21987e-09	2.28658e-09	3.19328e-09	0.0162112	1.57026e-09	1.47046e-09	4.4116e-09	1.95088e-09	0.00270187	2.4741e-09	1.64892e-09	1.77023e-09	1.76862e-09	0.00493832	0.00363174	0.00142834	1.73424e-09	0.00445007	0.00608447	1.58605e-09	1.60094e-09	0.00420229	0.00245614	0.00367424	0.274346	1.61322e-09	0.00802479	1.33737e-09	0.00784029	0.0489809	2.32553e-09	2.28e-09	2.24653e-09	2.16034e-09	2.20402e-09	2.22881e-09	2.24087e-09	0.00530191	0.00474585
1207	unknown	252	23.6218,0	32	158	2.38331e-09	2.21973e-09	2.28557e-09	2.25656e-09	2.35443e-09	2.21987e-09	2.28658e-09	0.0550133	0.195937	0.163492	0.118055	0.0343001	0.116595	0.113899	0.101337	1.64892e-09	1.77023e-09	1.76862e-09	0.0679277	0.0527858	0.0370084	1.73424e-09	0.0377998	0.0443743	0.0946581	0.101955	0.0362607	0.052508	0.0251583	0.616379	0.0124698	0.0365674	1.33737e-09	0.0237108	0.119048	2.32553e-09	2.28e-09	2.24653e-09	2.16034e-09	2.20402e-09	2.22881e-09	2.24087e-09	0.0362914	0.00470329
1212	unknown	321	23.6904,0	39	144	2.38331e-09	2.21973e-09	2.28557e-09	2.25656e-09	2.35443e-09	2.21987e-09	2.28658e-09	3.19328e-09	0.0485276	0.0468019	0.0305055	4.4116e-09	0.0292838	0.0258531	0.0258114	1.64892e-09	1.77023e-09	1.76862e-09	2.1196e-09	0.0098963	0.00595128	0.00276281	0.0154929	0.0180355	0.035159	1.60094e-09	0.0105039	0.013659	0.00909863	0.474703	0.0181018	0.0210687	1.33737e-09	0.0180626	0.0901724	2.32553e-09	6.55161e-05	5.3442e-05	0.000259218	0.00011651	0.000214361	0.000118175	0.0205454	0.00493715
1214	unknown	232	23.7205,0	16	472	2.38331e-09	2.21973e-09	2.28557e-09	2.25656e-09	2.35443e-09	2.21987e-09	2.28658e-09	0.000758029	0.00166356	0.00135657	0.00115758	0.000539859	1.63285e-05	0.000915322	2.4741e-09	0.00158258	1.77023e-09	1.76862e-09	0.000557494	1.4961e-09	0.00035668	1.73424e-09	0.000585757	0.000533748	0.00118814	1.60094e-09	1.48378e-09	0.000384608	1.67831e-09	4.12676e-08	1.61322e-09	1.53543e-09	1.33737e-09	1.49739e-09	8.15488e-09	2.32553e-09	2.28e-09	2.24653e-09	2.16034e-09	2.20402e-09	2.22881e-09	2.24087e-09	1.61395e-09	1.5552e-09
1222	unknown	175	23.8119,0	27	158	2.38331e-09	2.21973e-09	2.28557e-09	2.25656e-09	2.35443e-09	2.21987e-09	2.28658e-09	0.035327	0.136158	0.142317	1.47046e-09	0.0248291	0.106634	0.0742109	0.0556756	1.64892e-09	1.77023e-09	1.76862e-09	0.0384806	0.0333809	0.0212562	1.73424e-09	0.0254954	0.0326586	0.0878848	0.0815895	0.0291871	0.0428026	0.0176206	0.360038	1.61322e-09	1.53543e-09	1.33737e-09	0.0250962	0.0671257	2.32553e-09	2.28e-09	2.24653e-09	2.16034e-09	2.20402e-09	2.22881e-09	2.24087e-09	0.0268635	0.00409948
1223	unknown	460	23.868,0	35	218	2.38331e-09	2.21973e-09	0.000223405	0.000255287	2.35443e-09	0.000408319	0.000147836	0.0208935	1.59995e-09	1.57026e-09	1.47046e-09	0.0128288	1.95088e-09	0.00562038	0.0235177	1.64892e-09	1.77023e-09	1.76862e-09	0.0130162	1.4961e-09	0.00608899	1.73424e-09	1.87784e-09	0.0116808	1.58605e-09	1.60094e-09	0.00774908	0.00323831	0.0075573	0.215186	0.0134699	0.0133177	1.0669e-05	0.0128782	0.0437366	0.00011475	0.000712977	2.10645e-05	0.00263708	0.00231876	2.22881e-09	0.000967439	0.0143243	0.0033308
1230	Analyte 1598	545	23.9273,0	25	259	2.38331e-09	2.21973e-09	2.28557e-09	2.25656e-09	2.35443e-09	2.21987e-09	2.28658e-09	0.0160451	0.0524791	0.0576286	0.0537593	0.0266814	0.0683721	0.0458276	0.0264922	0.0698668	0.062262	0.107358	0.0163545	0.010523	0.0488095	0.0391665	0.0150607	0.0209495	0.081255	0.107222	1.48378e-09	0.0439422	1.67831e-09	4.12676e-08	1.61322e-09	1.53543e-09	1.33737e-09	1.49739e-09	8.15488e-09	2.32553e-09	2.28e-09	2.24653e-09	2.16034e-09	2.20402e-09	2.22881e-09	2.24087e-09	1.61395e-09	1.5552e-09
1237	unknown	495	23.9999,0	14	174	2.38331e-09	2.21973e-09	2.28557e-09	2.25656e-09	2.35443e-09	2.21987e-09	2.28658e-09	3.19328e-09	0.269205	0.212575	1.47046e-09	0.0533616	1.95088e-09	0.0891903	0.102921	1.64892e-09	0.26938	1.76862e-09	2.1196e-09	1.4961e-09	0.0620501	1.73424e-09	1.87784e-09	0.0740332	1.58605e-09	1.60094e-09	1.48378e-09	0.0123389	0.0476373	2.10657	1.61322e-09	1.53543e-09	1.33737e-09	0.11273	0.377824	2.32553e-09	2.28e-09	2.24653e-09	2.16034e-09	2.20402e-09	2.22881e-09	2.24087e-09	1.61395e-09	1.5552e-09
1240	inosine	555	24.0428,0	46	271	2.38331e-09	2.21973e-09	2.28557e-09	2.25656e-09	2.35443e-09	2.21987e-09	2.28658e-09	0.00591826	0.0136357	1.57026e-09	1.47046e-09	0.00586457	1.95088e-09	0.00423642	0.0122759	0.00953289	1.77023e-09	0.011005	0.00311699	0.00381379	0.0066241	1.73424e-09	0.00441087	0.00331637	1.58605e-09	1.60094e-09	0.00311853	0.00180763	0.00219307	0.103513	1.61322e-09	0.0116462	0.00289521	0.0120006	0.0220413	8.07173e-05	0.000174635	2.20077e-05	0.000190948	9.63061e-05	2.57004e-05	9.83857e-05	0.00804046	0.00488382
1242	unknown	344	24.0633,0	20	179	2.38331e-09	2.21973e-09	2.28557e-09	2.25656e-09	2.35443e-09	2.21987e-09	2.28658e-09	3.19328e-09	1.59995e-09	0.0456486	0.0529552	0.0155729	0.0570794	0.0285427	2.4741e-09	0.0336915	0.0766177	1.76862e-09	0.0173925	0.0118013	0.0232505	0.00799974	0.0133339	1.56562e-09	1.58605e-09	0.0478576	0.00740756	0.0127665	0.0113367	0.358263	1.61322e-09	0.0270368	1.33737e-09	1.49739e-09	0.0661062	2.32553e-09	2.28e-09	2.24653e-09	2.16034e-09	2.20402e-09	2.22881e-09	2.24087e-09	1.61395e-09	1.5552e-09
1248	Analyte 1622	460	24.1653,0	16	259	9.24613e-05	2.21973e-09	7.96865e-05	3.75671e-05	3.55747e-05	0.000169329	6.91035e-05	3.19328e-09	1.59995e-09	0.00376321	1.47046e-09	4.4116e-09	0.0210919	0.00414252	2.4741e-09	0.00757577	1.77023e-09	1.76862e-09	2.1196e-09	1.4961e-09	0.00126263	1.73424e-09	1.87784e-09	1.56562e-09	1.58605e-09	1.60094e-09	1.48378e-09	1.64141e-09	1.67831e-09	4.12676e-08	1.61322e-09	1.53543e-09	1.33737e-09	1.49739e-09	8.15488e-09	2.32553e-09	2.28e-09	2.24653e-09	2.16034e-09	2.20402e-09	2.22881e-09	2.24087e-09	1.61395e-09	1.5552e-09
1250	1-Monopalmitin	779	24.1716,0	56	371	0.000751537	0.0013165	0.000809808	0.00104303	0.000842197	0.00122794	0.000998501	0.00344385	1.59995e-09	1.57026e-09	1.47046e-09	0.00593352	1.95088e-09	0.0015629	0.00528181	0.00553003	1.77023e-09	1.76862e-09	0.00119579	1.4961e-09	0.00200127	0.00495972	0.00220209	0.0036304	0.00683115	0.010624	0.000484822	0.00478869	0.00111868	0.028443	1.61322e-09	0.0078516	1.33737e-09	0.00165478	0.00651135	0.00115187	0.00187925	0.00213592	0.0025837	0.00536038	0.00220032	0.00255191	0.00297833	0.00150572
1251	glutathione - H2O	417	24.1854,0	26	317	2.38331e-09	2.21973e-09	2.28557e-09	2.25656e-09	2.35443e-09	2.21987e-09	2.28658e-09	0.00412213	0.0106243	0.0104233	0.00973731	4.4116e-09	0.0101603	0.00751121	0.00442588	0.003839	0.0127903	0.0132512	0.00236283	0.00808503	0.00745903	1.73424e-09	0.00209314	0.00222283	0.00738996	0.00532777	1.48378e-09	0.00283895	0.00129035	0.0407906	0.00572013	0.00348606	1.33737e-09	0.00320091	0.00908134	2.32553e-09	2.28e-09	2.24653e-09	2.16034e-09	2.20402e-09	2.22881e-09	2.24087e-09	0.00260197	1.5552e-09
1253	Analyte 1629	0	24.2203,0	16	86	2.38331e-09	2.21973e-09	2.28557e-09	2.25656e-09	2.35443e-09	2.21987e-09	2.28658e-09	0.0480062	1.59995e-09	0.141458	0.163666	0.0426658	0.184198	0.0966658	0.0479618	1.64892e-09	1.77023e-09	0.230055	0.0343162	1.4961e-09	0.0520555	1.73424e-09	1.87784e-09	1.56562e-09	1.58605e-09	1.60094e-09	1.48378e-09	1.64141e-09	1.67831e-09	4.12676e-08	1.61322e-09	1.53543e-09	1.33737e-09	1.49739e-09	8.15488e-09	2.32553e-09	2.28e-09	2.24653e-09	2.16034e-09	2.20402e-09	2.22881e-09	2.24087e-09	1.61395e-09	1.5552e-09
1257	androsterone 2	403	24.3172,0	32	131	0.000276453	0.00165888	2.28557e-09	0.000371364	2.35443e-09	0.000681082	0.000497963	0.00232696	1.59995e-09	1.57026e-09	1.47046e-09	0.00271768	1.95088e-09	0.000840775	0.00299401	1.64892e-09	1.77023e-09	1.76862e-09	2.1196e-09	1.4961e-09	0.000499003	0.00331045	1.87784e-09	1.56562e-09	0.00742355	1.60094e-09	1.48378e-09	0.001789	1.67831e-09	4.12676e-08	1.61322e-09	0.00303127	0.00299975	0.00255265	0.00143062	2.32553e-09	2.28e-09	0.000967696	0.00264568	0.00354741	2.22881e-09	0.00119347	1.61395e-09	1.5552e-09
1262	unknown	188	24.3665,0	23	280	2.38331e-09	2.21973e-09	2.28557e-09	2.25656e-09	2.35443e-09	2.21987e-09	2.28658e-09	0.000595762	1.59995e-09	1.57026e-09	1.47046e-09	4.4116e-09	1.95088e-09	9.92955e-05	0.000718986	1.64892e-09	0.002506	0.00235649	0.000672159	0.00287679	0.00152174	1.73424e-09	0.00044776	0.000385516	0.00224495	0.00156277	0.000339162	0.000830027	0.000572887	0.00643029	0.00137884	0.000956383	1.33737e-09	0.000815204	0.00169227	2.32553e-09	2.28e-09	2.24653e-09	2.16034e-09	2.20402e-09	2.22881e-09	2.24087e-09	0.000571717	1.5552e-09
1265	phytosphingosine 2	575	24.391,0	28	204	2.38331e-09	2.21973e-09	2.28557e-09	2.25656e-09	2.35443e-09	2.21987e-09	2.28658e-09	0.00968713	1.59995e-09	1.57026e-09	1.47046e-09	0.0150179	1.95088e-09	0.0041175	0.0113693	1.64892e-09	1.77023e-09	1.76862e-09	2.1196e-09	1.4961e-09	0.00189488	0.0116984	0.00947475	0.00624111	1.58605e-09	1.60094e-09	0.00585659	0.00554514	0.00375768	4.12676e-08	1.61322e-09	1.53543e-09	0.00180633	1.49739e-09	0.000927342	2.32553e-09	2.28e-09	2.24653e-09	2.16034e-09	0.00139532	2.39006e-06	0.000232953	0.00840944	1.5552e-09
1270	unknown	276	24.4573,0	23	196	2.38331e-09	2.21973e-09	2.28557e-09	2.25656e-09	2.35443e-09	2.21987e-09	2.28658e-09	0.004965	1.59995e-09	0.00720157	0.00559105	0.0011183	1.95088e-09	0.00314599	2.4741e-09	1.64892e-09	1.77023e-09	1.76862e-09	0.00183059	1.4961e-09	0.0003051	1.73424e-09	1.87784e-09	1.56562e-09	1.58605e-09	1.60094e-09	1.48378e-09	1.64141e-09	1.67831e-09	4.12676e-08	0.0020229	1.53543e-09	1.16491e-05	1.49739e-09	0.000339099	2.32553e-09	2.28e-09	1.02297e-05	2.16034e-09	2.20402e-09	2.22881e-09	1.70682e-06	1.61395e-09	0.000532527
1271	unknown	292	24.4901,0	26	202	2.38331e-09	2.21973e-09	2.28557e-09	2.25656e-09	2.35443e-09	2.21987e-09	2.28658e-09	0.000683668	1.59995e-09	1.57026e-09	1.47046e-09	4.4116e-09	1.95088e-09	0.000113947	0.0023775	0.00308781	0.00608991	0.00456762	0.00221684	0.00936547	0.00461753	0.00193657	0.00215011	0.00152716	0.0105308	1.60094e-09	0.00160418	0.00295814	1.67831e-09	0.0288417	1.61322e-09	0.0048806	1.33737e-09	0.00573681	0.00657651	2.32553e-09	2.28e-09	2.24653e-09	2.16034e-09	2.20402e-09	2.22881e-09	2.24087e-09	0.00292784	0.00201365
1275	unknown	608	24.5111,0	15	236	0.0207158	0.0195512	0.0173377	2.25656e-09	0.0237555	0.0252759	0.0177727	3.19328e-09	0.00124043	1.57026e-09	1.47046e-09	4.4116e-09	1.95088e-09	0.000206741	2.4741e-09	1.64892e-09	1.77023e-09	1.76862e-09	2.1196e-09	1.4961e-09	1.8796e-09	1.73424e-09	1.87784e-09	1.56562e-09	1.58605e-09	1.60094e-09	1.48378e-09	1.64141e-09	1.67831e-09	4.12676e-08	1.61322e-09	1.53543e-09	1.33737e-09	1.49739e-09	8.15488e-09	2.32553e-09	2.28e-09	2.24653e-09	2.16034e-09	2.20402e-09	2.22881e-09	2.24087e-09	1.61395e-09	1.5552e-09
1280	sucrose	733	24.5834,0	22	204	0.507904	0.479261	0.493866	0.491542	0.528466	0.491162	0.4987	0.0159662	1.59995e-09	1.57026e-09	0.0222316	0.0131015	0.0121832	0.0105804	0.0119338	0.0126403	0.0392294	0.0139964	0.00943736	0.00813459	0.0158953	0.0158104	1.87784e-09	1.56562e-09	1.58605e-09	1.60094e-09	1.48378e-09	0.00263507	1.67831e-09	4.12676e-08	1.61322e-09	1.53543e-09	1.33737e-09	1.49739e-09	8.15488e-09	2.32553e-09	2.28e-09	2.24653e-09	2.16034e-09	2.20402e-09	2.22881e-09	2.24087e-09	1.61395e-09	1.5552e-09
1282	unknown	366	24.647,0	23	280	2.38331e-09	2.21973e-09	2.28557e-09	2.25656e-09	2.35443e-09	2.21987e-09	2.28658e-09	0.00108241	0.00194509	0.00304359	0.00301384	0.00127505	0.00213714	0.00208285	0.00116281	0.000820219	0.00254344	0.00438467	0.00122253	0.00521803	0.00255862	1.73424e-09	1.87784e-09	1.56562e-09	0.00429269	1.60094e-09	1.48378e-09	0.00071545	0.00412986	4.12676e-08	0.00342209	0.0016229	1.33737e-09	0.00120795	0.00173047	2.32553e-09	2.28e-09	2.24653e-09	2.16034e-09	2.20402e-09	2.22881e-09	2.24087e-09	1.61395e-09	0.000773209
1285	lactose 1	735	24.7388,0	26	204	0.466119	0.375664	0.136255	0.339942	0.429766	0.341856	0.348267	0.0858999	0.107036	0.0785631	0.104555	0.034978	0.194084	0.100853	0.0805654	0.038706	0.0709703	0.0491543	0.0178953	0.119595	0.0628144	0.0177061	0.0561072	0.0270914	1.58605e-09	1.60094e-09	1.48378e-09	0.0168174	1.67831e-09	4.12676e-08	1.61322e-09	1.53543e-09	1.33737e-09	1.49739e-09	8.15488e-09	2.32553e-09	2.28e-09	2.24653e-09	2.16034e-09	2.20402e-09	2.22881e-09	2.24087e-09	1.61395e-09	1.5552e-09
1291	spermine 4	341	24.7965,0	15	174	2.38331e-09	2.21973e-09	2.28557e-09	2.25656e-09	2.35443e-09	2.21987e-09	2.28658e-09	3.19328e-09	1.59995e-09	1.57026e-09	1.47046e-09	4.4116e-09	1.95088e-09	2.36607e-09	2.4741e-09	1.64892e-09	1.77023e-09	0.00313426	2.1196e-09	1.4961e-09	0.000522378	1.73424e-09	1.87784e-09	0.000471879	0.00605122	1.60094e-09	1.48378e-09	0.00108718	0.00352221	4.12676e-08	0.00576477	0.00322576	1.33737e-09	1.49739e-09	0.00208547	2.32553e-09	2.28e-09	2.24653e-09	2.16034e-09	2.20402e-09	2.22881e-09	2.24087e-09	0.000444774	1.5552e-09
1294	lactulose 1	493	24.9158,0	22	304	2.38331e-09	2.21973e-09	2.28557e-09	2.25656e-09	2.35443e-09	2.21987e-09	2.28658e-09	0.0311562	0.0198309	0.0368481	0.0452634	0.0204799	0.0413913	0.032495	0.0192428	0.0124984	1.77023e-09	0.0228565	0.0145369	0.0464913	0.019271	0.00371361	0.0494187	1.56562e-09	1.58605e-09	0.0129424	1.48378e-09	0.0110125	1.67831e-09	4.12676e-08	1.61322e-09	1.53543e-09	1.33737e-09	1.49739e-09	8.15488e-09	2.32553e-09	2.28e-09	2.24653e-09	2.16034e-09	2.20402e-09	2.22881e-09	2.24087e-09	1.61395e-09	1.5552e-09
1303	cellobiose 1	690	25.1653,0	10	160	2.38331e-09	6.25762e-05	2.28557e-09	3.14069e-05	0.000107095	8.85854e-05	4.8278e-05	3.19328e-09	1.59995e-09	1.57026e-09	1.47046e-09	4.4116e-09	1.95088e-09	2.36607e-09	2.4741e-09	1.64892e-09	1.77023e-09	1.76862e-09	2.1196e-09	1.4961e-09	1.8796e-09	1.73424e-09	1.87784e-09	1.56562e-09	1.58605e-09	1.60094e-09	1.48378e-09	1.64141e-09	1.67831e-09	4.12676e-08	1.61322e-09	1.53543e-09	1.33737e-09	1.49739e-09	8.15488e-09	2.32553e-09	2.28e-09	2.24653e-09	2.16034e-09	2.20402e-09	2.22881e-09	2.24087e-09	1.61395e-09	1.5552e-09
1308	11-beta-prostaglandin-F-2-alpha 2	576	25.1596,0	11	79	2.38331e-09	2.21973e-09	2.28557e-09	2.25656e-09	2.35443e-09	2.21987e-09	2.28658e-09	0.0287686	0.0331271	1.57026e-09	0.0651955	0.0191506	1.95088e-09	0.0243736	2.4741e-09	1.64892e-09	1.77023e-09	1.76862e-09	2.1196e-09	1.4961e-09	1.8796e-09	1.73424e-09	1.87784e-09	1.56562e-09	1.58605e-09	1.60094e-09	1.48378e-09	1.64141e-09	1.67831e-09	4.12676e-08	1.61322e-09	1.53543e-09	1.33737e-09	1.49739e-09	8.15488e-09	2.32553e-09	2.28e-09	2.24653e-09	2.16034e-09	2.20402e-09	2.22881e-09	2.24087e-09	1.61395e-09	1.5552e-09
1316	unknown	384	25.2988,0	44	174	2.38331e-09	0.0134721	2.28557e-09	2.25656e-09	2.35443e-09	0.00209355	0.00259428	0.0624132	0.035239	0.0578561	0.0526432	0.0524445	0.0343946	0.0491651	0.0800464	0.0424359	0.086492	0.122611	0.0445036	1.4961e-09	0.0626815	1.73424e-09	1.87784e-09	0.0310537	1.58605e-09	0.120877	0.0271003	0.0298386	1.67831e-09	0.673175	0.0722453	0.0524338	1.33737e-09	0.048834	0.141115	0.00196205	0.0012347	2.24653e-09	0.00100658	2.20402e-09	2.22881e-09	0.000700555	0.0295723	0.0144699
1319	maltose	871	25.3351,0	11	191	0.0996531	2.21973e-09	0.0490939	2.25656e-09	0.0939585	2.21987e-09	0.0404509	3.19328e-09	1.59995e-09	1.57026e-09	1.47046e-09	4.4116e-09	1.95088e-09	2.36607e-09	2.4741e-09	1.64892e-09	1.77023e-09	1.76862e-09	2.1196e-09	1.4961e-09	1.8796e-09	1.73424e-09	1.87784e-09	1.56562e-09	1.58605e-09	1.60094e-09	1.48378e-09	1.64141e-09	1.67831e-09	4.12676e-08	1.61322e-09	1.53543e-09	1.33737e-09	1.49739e-09	8.15488e-09	2.32553e-09	2.28e-09	2.24653e-09	2.16034e-09	2.20402e-09	2.22881e-09	2.24087e-09	1.61395e-09	1.5552e-09
1323	unknown	782	25.4545,0	25	375	0.030134	0.030299	0.0315363	0.0190775	0.0369324	0.0246027	0.0287637	0.0237202	0.00807954	1.57026e-09	1.47046e-09	4.4116e-09	0.0152665	0.00784436	0.0134421	1.64892e-09	1.77023e-09	1.76862e-09	0.0140942	0.0196594	0.00786596	0.00983654	0.0145514	0.00818254	1.58605e-09	0.00961446	0.00980194	0.00866447	1.67831e-09	0.152525	1.61322e-09	1.53543e-09	1.33737e-09	1.49739e-09	0.0254208	2.32553e-09	2.28e-09	2.24653e-09	2.16034e-09	2.20402e-09	2.22881e-09	2.24087e-09	1.61395e-09	1.5552e-09
1326	Monoolein	411	25.4727,0	31	108	2.38331e-09	2.21973e-09	2.28557e-09	2.25656e-09	2.35443e-09	2.21987e-09	2.28658e-09	0.00403173	1.59995e-09	1.57026e-09	0.0134622	0.00753227	0.0157478	0.00679568	0.00693998	1.64892e-09	0.00824991	0.00870762	2.1196e-09	1.4961e-09	0.00398292	1.73424e-09	1.87784e-09	0.00538985	1.58605e-09	0.0106625	1.48378e-09	0.0026754	1.67831e-09	4.12676e-08	0.00500881	0.0090515	0.00747185	1.49739e-09	0.0035887	0.00383734	0.00572541	2.24653e-09	0.0102055	0.00267351	0.0054514	0.00464886	0.00347751	1.5552e-09
1327	guanosine	476	25.4988,0	21	324	2.38331e-09	2.21973e-09	0.00255242	2.25656e-09	2.35443e-09	2.21987e-09	0.000425405	3.19328e-09	1.59995e-09	0.0013351	0.00186918	4.4116e-09	1.95088e-09	0.000534048	2.4741e-09	1.64892e-09	1.77023e-09	1.76862e-09	2.1196e-09	1.4961e-09	1.8796e-09	1.73424e-09	1.87784e-09	1.56562e-09	0.00228633	1.60094e-09	1.48378e-09	0.000381056	0.00108527	4.12676e-08	1.61322e-09	1.53543e-09	1.33737e-09	1.49739e-09	0.000180887	0.00184049	0.00149534	2.24653e-09	0.00226552	0.00144084	0.00187454	0.00148612	1.61395e-09	1.5552e-09
1329	unknown	194	25.5674,0	15	304	2.38331e-09	2.21973e-09	2.28557e-09	2.25656e-09	2.35443e-09	2.21987e-09	2.28658e-09	0.00215877	1.59995e-09	1.57026e-09	1.47046e-09	4.4116e-09	0.00278177	0.000823426	0.00409821	1.64892e-09	0.00280248	0.00334563	2.1196e-09	0.0104048	0.00344186	1.73424e-09	0.020075	1.56562e-09	0.0136602	0.00789124	1.48378e-09	0.00693774	0.00627604	4.12676e-08	1.61322e-09	0.00362966	1.33737e-09	1.49739e-09	0.00165096	2.32553e-09	2.28e-09	2.24653e-09	2.16034e-09	2.20402e-09	2.22881e-09	2.24087e-09	1.61395e-09	1.5552e-09
1334	2'-deoxyguanosine 2	432	25.6028,0	47	223	0.00383185	0.00531953	0.00291357	0.0029131	0.00621298	0.00385352	0.00417409	0.00787653	0.00404355	0.00339994	1.47046e-09	0.00913445	0.00463476	0.00484821	0.00554236	0.00365495	1.77023e-09	0.0056483	0.0054548	1.4961e-09	0.0033834	1.73424e-09	1.87784e-09	0.00208023	1.58605e-09	1.60094e-09	1.48378e-09	0.000346706	1.67831e-09	0.0509019	1.61322e-09	0.00494479	0.00270489	0.00431392	0.0104776	0.00356938	0.00312267	0.00341752	0.00426771	0.00453243	0.0035105	0.0037367	0.00179666	0.00343483
1338	cytidine 2	239	25.6625,0	36	215	0.000647095	0.00107467	0.000454848	0.000633136	0.000913949	0.000752614	0.000746053	0.00197956	0.000667774	0.000823329	0.00148045	4.4116e-09	0.00113538	0.00101442	0.00128516	1.64892e-09	1.77023e-09	0.00108913	0.00126684	1.4961e-09	0.000606856	0.000911076	1.87784e-09	1.56562e-09	1.58605e-09	1.60094e-09	1.48378e-09	0.000151847	1.67831e-09	4.12676e-08	0.00165915	0.00120148	1.33737e-09	1.49739e-09	0.000476778	2.32553e-09	2.28e-09	0.00110509	2.16034e-09	2.20402e-09	2.22881e-09	0.000184184	1.61395e-09	0.000759804
1343	unknown	261	25.8664,0	46	223	0.00323967	0.00328716	0.00287009	0.00126141	0.00391544	0.00170485	0.0027131	0.00755422	0.0028745	0.00303253	0.00387972	0.00831369	0.00409026	0.00495749	0.00517412	1.64892e-09	0.00360591	0.00414353	0.0046926	1.4961e-09	0.00293603	0.00419579	1.87784e-09	1.56562e-09	1.58605e-09	0.00467416	1.48378e-09	0.00147833	1.67831e-09	0.050283	0.00250735	0.00315153	0.00269548	0.00326758	0.0103175	0.00283959	0.00227931	0.00249932	0.00296732	0.00294519	0.00213873	0.00261158	0.00127872	0.0023766
1347	Gentiobiose 2	777	26.0005,0	55	204	1.1822	0.907281	1.32528	0.430923	1.01141	0.654404	0.918583	1.23337	0.497298	0.570564	0.434393	1.68148	0.719068	0.856029	0.888032	0.551854	0.599881	0.532819	0.81453	1.4961e-09	0.564519	0.6257	1.09347	0.344243	0.777151	0.341164	1.48378e-09	0.530287	1.01152	14.2371	0.316164	0.565747	0.563093	0.48261	2.8627	1.0849	0.99707	0.983615	0.970444	1.14921	0.943773	1.0215	0.294656	0.446499
1351	Isomaltose 1	108	26.0275,0	18	253	2.38331e-09	2.21973e-09	0.0034165	2.25656e-09	2.35443e-09	2.21987e-09	0.000569419	3.19328e-09	1.59995e-09	1.57026e-09	1.47046e-09	4.4116e-09	1.95088e-09	2.36607e-09	2.4741e-09	1.64892e-09	1.77023e-09	1.76862e-09	2.1196e-09	1.4961e-09	1.8796e-09	0.00331096	1.87784e-09	1.56562e-09	1.58605e-09	0.00211338	1.48378e-09	0.000904057	1.67831e-09	4.12676e-08	1.61322e-09	1.53543e-09	1.33737e-09	1.49739e-09	8.15488e-09	0.00282909	2.28e-09	0.00257092	0.00261304	0.00291163	0.00237841	0.00221718	1.61395e-09	1.5552e-09
1352	Analyte 1764	111	26.0392,0	15	472	2.38331e-09	2.21973e-09	2.28557e-09	2.25656e-09	2.35443e-09	2.21987e-09	2.28658e-09	0.000452384	1.59995e-09	0.000214484	1.47046e-09	4.4116e-09	1.95088e-09	0.000111146	2.4741e-09	0.000188359	1.77023e-09	0.000157456	0.000171363	1.4961e-09	8.61973e-05	1.73424e-09	1.87784e-09	0.000212231	1.58605e-09	1.60094e-09	1.48378e-09	3.53732e-05	1.67831e-09	4.12676e-08	1.61322e-09	1.53543e-09	1.33737e-09	0.000164676	2.7454e-05	2.32553e-09	2.28e-09	2.24653e-09	2.16034e-09	2.20402e-09	2.22881e-09	2.24087e-09	0.000156664	1.5552e-09
1354	melibiose 1	810	26.117,0	12	160	5.12167e-05	5.64646e-05	0.00277803	7.61779e-07	2.20242e-05	9.54187e-07	0.000484908	3.19328e-09	1.59995e-09	1.57026e-09	1.47046e-09	4.4116e-09	1.95088e-09	2.36607e-09	2.4741e-09	1.64892e-09	1.77023e-09	1.76862e-09	2.1196e-09	1.4961e-09	1.8796e-09	1.73424e-09	1.87784e-09	1.56562e-09	1.58605e-09	1.60094e-09	1.48378e-09	1.64141e-09	1.67831e-09	4.12676e-08	1.61322e-09	1.53543e-09	1.33737e-09	1.49739e-09	8.15488e-09	2.32553e-09	2.28e-09	2.24653e-09	2.16034e-09	2.20402e-09	2.22881e-09	2.24087e-09	1.61395e-09	1.5552e-09
1357	Digalacturonic acid 1	677	26.1137,0	28	375	2.38331e-09	2.21973e-09	2.28557e-09	2.25656e-09	2.35443e-09	2.21987e-09	2.28658e-09	0.00329589	0.00134787	1.57026e-09	1.47046e-09	0.00423624	0.000946419	0.00163774	2.4741e-09	1.64892e-09	0.00117938	0.00129201	0.00233001	1.4961e-09	0.000800235	1.73424e-09	1.87784e-09	1.56562e-09	1.58605e-09	0.000854008	1.48378e-09	0.000142336	1.67831e-09	4.12676e-08	0.000593914	1.53543e-09	0.000994579	0.000442682	0.000338537	0.00199617	0.00230546	2.24653e-09	0.00246157	2.20402e-09	0.00169221	0.00140924	0.000383122	1.5552e-09
1360	melibiose 1	925	26.1849,0	34	361	0.0385208	2.21973e-09	2.28557e-09	2.25656e-09	2.35443e-09	2.21987e-09	0.00642013	0.49092	0.158681	0.150121	0.177917	4.4116e-09	0.229019	0.20111	0.246396	0.160258	0.169018	0.150311	0.347616	0.176397	0.208333	0.211188	1.87784e-09	0.149879	0.186703	0.128343	1.48378e-09	0.112685	1.67831e-09	4.5895	0.121949	0.136072	1.33737e-09	0.117792	0.827552	2.32553e-09	2.28e-09	2.24653e-09	2.16034e-09	2.20402e-09	2.22881e-09	2.24087e-09	1.61395e-09	1.5552e-09
1364	unknown	648	26.3523,0	41	290	0.00381425	0.00126245	0.00331485	2.25656e-09	0.00186913	0.00172895	0.00199827	0.00449981	0.00177575	0.00153409	0.00187343	0.00648879	0.0015637	0.00295593	2.4741e-09	0.00188183	2.08943e-05	0.00154223	2.1196e-09	1.4961e-09	0.000574162	1.73424e-09	0.000790258	1.56562e-09	1.58605e-09	1.60094e-09	0.000789348	0.000263269	1.67831e-09	0.0011001	0.00029708	1.53543e-09	2.8263e-05	1.49739e-09	0.000237574	2.32553e-09	2.28e-09	0.00288539	0.00305226	8.68169e-06	2.22881e-09	0.000991057	1.61395e-09	1.5552e-09
1365	4-Androsten-19-ol-3,17-dione 2	188	26.3463,0	39	297	2.38331e-09	2.21973e-09	0.000705095	0.00101995	2.35443e-09	0.000255325	0.000330062	0.000967742	0.000421957	0.000373262	0.000393128	4.4116e-09	0.000724407	0.000480084	0.000701588	1.64892e-09	0.000489274	1.76862e-09	0.000646459	1.4961e-09	0.000306221	0.000585278	1.87784e-09	1.56562e-09	1.58605e-09	0.000387453	1.48378e-09	0.000162123	1.67831e-09	4.12676e-08	0.000189894	0.000282256	1.33737e-09	0.000258214	0.000121735	0.00061772	2.28e-09	2.24653e-09	0.000660091	0.000531081	0.000504474	0.000385562	0.000182449	0.000230915
1366	melibiose 2	926	26.3854,0	56	361	0.00309296	0.00147243	0.0013535	0.00475485	0.00132259	0.0014973	0.00224894	0.0912947	0.0291523	0.025532	0.035199	0.137667	0.0352121	0.0590096	0.0367132	0.0270473	0.030581	0.0260045	0.0626234	1.4961e-09	0.0304949	0.0363416	0.0652138	1.56562e-09	0.0306145	0.0197758	1.48378e-09	0.0253243	1.67831e-09	1.12422	0.0137126	0.0116131	0.0325903	0.00885855	0.198498	0.0353334	0.0459438	0.0457957	0.0497783	0.0431381	0.0382825	0.0430453	0.00711968	0.00584128
1370	3,7,12-Trihydroxycoprostane 2	351	26.4907,0	52	253	0.00133761	0.0012194	0.00292787	0.00620208	0.00171105	0.00537925	0.00312954	0.0060236	0.00262238	0.00205158	0.0021016	0.006538	0.0024287	0.00362764	0.00408938	0.00268412	0.00290182	0.00306788	0.00356668	1.4961e-09	0.00271831	0.00333946	1.87784e-09	1.56562e-09	0.00438825	0.00194429	1.48378e-09	0.001612	1.67831e-09	4.12676e-08	0.00237218	0.00127985	0.00211642	0.00123925	0.00116796	0.00214817	0.00196542	0.00215222	0.00246029	0.00265637	0.00191993	0.00221707	0.00110593	0.00131451
1372	Analyte 1792	301	26.5115,0	28	203	2.38331e-09	2.21973e-09	2.28557e-09	2.25656e-09	2.35443e-09	2.21987e-09	2.28658e-09	0.000989761	0.0014463	0.000970544	0.000781711	4.4116e-09	0.00108574	0.000879009	0.00181788	0.00112904	0.00081542	0.00121693	0.00127357	1.4961e-09	0.00104214	1.73424e-09	1.87784e-09	0.00150521	1.58605e-09	0.000493872	0.000746443	0.000457589	1.67831e-09	0.043298	1.61322e-09	0.000308949	1.33737e-09	0.000120103	0.00728784	2.32553e-09	2.28e-09	2.24653e-09	2.16034e-09	2.20402e-09	2.22881e-09	2.24087e-09	0.000323051	1.5552e-09
1379	unknown	339	26.6629,0	19	202	2.38331e-09	2.21973e-09	2.28557e-09	2.25656e-09	2.35443e-09	2.21987e-09	2.28658e-09	0.00405205	0.00202249	0.00177786	1.47046e-09	0.00539788	0.00229768	0.00259133	0.00327303	0.00226767	0.00275389	1.76862e-09	2.1196e-09	1.4961e-09	0.00138243	1.73424e-09	0.0139403	0.00821289	1.58605e-09	1.60094e-09	0.00946856	0.0052703	0.0154449	0.272959	1.61322e-09	0.00122012	1.33737e-09	0.00130592	0.0484883	2.32553e-09	2.28e-09	2.24653e-09	2.16034e-09	2.20402e-09	2.22881e-09	2.24087e-09	1.61395e-09	1.5552e-09
1380	daidzein	883	26.6645,0	55	398	0.000854073	0.00272364	0.00199092	0.00721299	0.00110267	0.00848799	0.00372871	0.0453744	0.0231209	0.0173047	0.0203896	0.072092	0.0338353	0.0353528	0.0318634	0.0284798	0.0276721	0.0213182	0.0337056	1.4961e-09	0.0238399	0.00701064	1.87784e-09	1.56562e-09	0.00830069	0.014725	1.48378e-09	0.00500605	1.67831e-09	4.12676e-08	0.0154538	0.0129336	0.00158602	0.0132275	0.00720016	0.00830043	0.00757097	0.0174103	0.0181512	0.0130252	0.0130468	0.0129175	0.00840456	0.00985238
1381	Galactinol 3	888	26.6918,0	56	204	0.0711827	0.101547	0.245854	2.25656e-09	0.237629	2.21987e-09	0.109369	0.184408	0.0763184	0.0884512	0.0875134	0.253853	0.111967	0.133752	0.134656	0.0888021	0.109449	0.0889719	0.131467	1.4961e-09	0.0922243	0.102692	1.87784e-09	1.56562e-09	0.127453	0.0615609	1.48378e-09	0.0486178	1.67831e-09	4.12676e-08	0.0710726	0.0410435	0.101218	0.0346991	0.0413389	0.176598	0.153205	0.166463	0.166146	0.218074	0.145595	0.171014	0.0356349	0.0374901
1383	unknown	252	26.7534,0	15	174	2.38331e-09	2.21973e-09	2.28557e-09	2.25656e-09	2.35443e-09	2.21987e-09	2.28658e-09	3.19328e-09	1.59995e-09	1.57026e-09	0.00262995	0.00741943	0.00499099	0.00250673	2.4741e-09	1.64892e-09	0.00872212	0.0030489	2.1196e-09	1.4961e-09	0.00196184	1.73424e-09	0.0304455	1.56562e-09	1.58605e-09	0.00241032	0.0212525	0.00901804	0.0241351	0.523013	1.61322e-09	1.53543e-09	1.33737e-09	0.00330746	0.0917426	2.32553e-09	2.28e-09	2.24653e-09	2.16034e-09	2.20402e-09	2.22881e-09	2.24087e-09	1.61395e-09	1.5552e-09
1384	unknown	394	26.7566,0	52	471	0.00141068	0.00631037	0.00484606	0.0185122	0.00983329	0.0186008	0.0099189	0.0742068	0.0531528	0.0435536	0.051507	0.193741	0.0800488	0.0827017	2.4741e-09	0.0656452	0.072918	0.0618436	0.0814548	1.4961e-09	0.0469769	0.0165306	0.135948	1.56562e-09	0.0522145	0.0334421	1.48378e-09	0.0396892	1.67831e-09	4.12676e-08	0.031408	0.0328261	0.00181973	0.0382427	0.0173828	0.00983161	0.0089841	0.0220815	0.0335284	0.0153483	0.0197439	0.018253	0.0190523	0.0210861
1385	unknown	776	26.7829,0	43	204	0.0103248	0.0267632	0.0282045	2.25656e-09	2.35443e-09	2.21987e-09	0.0108821	3.19328e-09	0.0120876	0.0162776	0.00153851	0.00536805	0.00239702	0.00627814	2.4741e-09	1.64892e-09	0.00196917	0.00393944	0.0188411	1.4961e-09	0.00412495	0.0051291	0.0403975	0.0316266	1.58605e-09	0.00412565	1.48378e-09	0.0135465	0.00960036	4.12676e-08	1.61322e-09	0.00493395	0.0109816	1.49739e-09	0.00425266	2.32553e-09	0.0150813	0.0202226	0.0153901	0.0218107	0.0181546	0.0151099	0.00391277	0.00434116
1386	piperine 1	213	26.795,0	53	253	0.00113625	0.00423486	0.00336135	2.25656e-09	2.35443e-09	2.21987e-09	0.00145541	0.00487795	0.00231024	0.00220036	0.00201644	0.0058056	0.00277266	0.00333054	0.00391704	0.00250382	0.00313361	0.00282794	0.00343069	1.4961e-09	0.00263552	0.00293498	1.87784e-09	1.56562e-09	1.58605e-09	0.00199762	1.48378e-09	0.000822101	1.67831e-09	4.12676e-08	0.0028646	0.00139163	0.00154199	0.00138902	0.00119788	0.00273326	0.00205798	0.00250878	0.00277027	0.00280628	0.00228094	0.00252625	0.00139973	0.00168684
1388	naringenin 3	457	26.8299,0	22	209	2.38331e-09	2.21973e-09	2.28557e-09	2.25656e-09	2.35443e-09	2.21987e-09	2.28658e-09	3.19328e-09	0.000257236	0.000254255	0.000228305	0.000997617	0.00057084	0.000384709	2.4741e-09	1.64892e-09	0.000303122	1.76862e-09	2.1196e-09	1.4961e-09	5.0522e-05	1.73424e-09	1.87784e-09	1.56562e-09	0.000298795	1.60094e-09	1.48378e-09	4.98005e-05	1.67831e-09	4.12676e-08	1.61322e-09	0.000128163	0.000138529	1.49739e-09	4.44563e-05	2.32553e-09	2.28e-09	2.24653e-09	0.000339206	2.20402e-09	2.22881e-09	5.65362e-05	1.61395e-09	1.5552e-09
1389	unknown	727	26.8913,0	38	204	2.38331e-09	2.21973e-09	2.28557e-09	2.25656e-09	2.35443e-09	2.21987e-09	2.28658e-09	0.00645543	0.00473103	0.00484952	0.00392547	0.0101597	0.00557298	0.00594903	0.0266881	0.0154481	0.0170891	0.0196597	0.0110982	0.0412872	0.0218784	0.056351	1.87784e-09	1.56562e-09	0.0876789	0.0373565	1.48378e-09	0.0302311	0.0711536	2.34115	0.011475	0.00850579	0.00863178	0.0145173	0.409238	2.32553e-09	2.28e-09	2.24653e-09	2.16034e-09	2.20402e-09	2.22881e-09	2.24087e-09	0.0155764	0.00292623
1391	hydrocortisone	369	26.921,0	56	119	0.00135284	0.00491968	0.00230332	0.00615092	0.00572031	2.21987e-09	0.00340784	0.00333003	0.00153088	0.00205781	0.00206131	0.00460486	0.00202674	0.00260194	0.00270159	0.00207416	0.00255464	0.00254112	0.00304871	1.4961e-09	0.00215337	0.00219614	1.87784e-09	1.56562e-09	0.00445876	0.00211092	1.48378e-09	0.00146097	1.67831e-09	4.12676e-08	0.00142529	0.00116087	0.00158353	0.00121458	0.000897386	0.00280861	0.00229644	0.00282582	0.00378337	0.00251805	0.00320368	0.00290599	0.00103279	0.000781824
1394	Galactinol 1	918	27.0067,0	56	191	0.0295145	0.0675181	0.0318878	2.25656e-09	0.0712464	2.21987e-09	0.0333611	0.0251631	0.0101016	0.0119127	0.0130299	0.0313062	0.0169554	0.0180781	0.0150196	0.0105577	0.014441	0.0103815	0.0167159	1.4961e-09	0.0111859	0.0112952	0.0576701	0.046019	0.00768991	0.00745381	1.48378e-09	0.021688	0.0387707	1.1083	0.00949627	0.00471322	0.0144249	0.0048751	0.196763	0.0351752	0.0231564	0.0343999	0.0344063	0.037373	0.0319492	0.0327433	0.0101246	0.00447499
1396	unknown	776	27.071,0	46	73	0.00856596	2.21973e-09	2.28557e-09	2.25656e-09	2.35443e-09	2.21987e-09	0.00142766	0.911729	0.439729	0.621466	0.572875	1.48652	0.86114	0.815576	1.2012	0.546831	0.747667	0.692779	0.445355	0.697012	0.721807	0.86129	1.87784e-09	1.38952	0.281176	0.264606	1.48378e-09	0.466099	1.43535	4.12676e-08	0.347295	0.131413	0.433513	0.114744	0.410386	0.00092367	0.0344815	2.24653e-09	2.16034e-09	0.0113416	0.012356	0.00985047	1.01451	0.165406
1403	unknown	732	27.2125,0	54	204	0.0053007	0.00653134	0.00182326	0.00514572	0.00620613	0.00442641	0.00490559	0.168816	0.102278	0.11041	0.0864775	0.279798	0.128394	0.146029	0.1642	0.118007	0.0877192	0.0992908	0.117934	0.19451	0.130277	0.115458	1.87784e-09	1.56562e-09	0.0757133	0.0889829	1.48378e-09	0.0466923	0.19198	3.64881	0.0129169	0.0220605	0.0209964	0.0249504	0.653619	0.00120664	0.00162735	0.000158804	0.000696633	0.00105653	0.00133787	0.00101397	0.16998	0.00401502
1408	Analyte 1831	273	27.3376,0	26	219	0.0117823	0.0170445	0.00247462	0.0142742	0.0147671	0.011656	0.0119998	3.19328e-09	1.59995e-09	1.57026e-09	1.47046e-09	4.4116e-09	1.95088e-09	2.36607e-09	2.4741e-09	1.64892e-09	1.77023e-09	1.76862e-09	2.1196e-09	1.4961e-09	1.8796e-09	1.73424e-09	1.87784e-09	1.56562e-09	1.58605e-09	1.60094e-09	1.48378e-09	1.64141e-09	1.67831e-09	4.12676e-08	1.61322e-09	1.53543e-09	1.33737e-09	1.49739e-09	8.15488e-09	0.00422391	0.00378522	0.00389983	0.00360676	0.00460536	0.00373974	0.0039768	1.61395e-09	1.5552e-09
1410	Analyte 1833	269	27.4132,0	48	204	0.0047063	2.21973e-09	0.000570514	2.25656e-09	2.35443e-09	0.00428428	0.00159352	0.00201865	0.00103862	1.57026e-09	1.47046e-09	0.00362181	0.00194968	0.00143813	0.000948728	0.00144697	0.00169716	0.00139575	0.00164895	1.4961e-09	0.00118959	0.00217562	1.87784e-09	1.56562e-09	0.000337145	0.00123203	1.48378e-09	0.000624134	1.67831e-09	4.12676e-08	0.000909311	0.000953181	0.00144674	0.000716376	0.000670942	2.32553e-09	0.00112346	0.00249254	0.00165508	0.00162175	0.00147159	0.00139407	0.00309838	1.5552e-09
1411	unknown	350	27.5737,0	52	219	2.38331e-09	2.21973e-09	0.00355133	0.00487993	2.35443e-09	2.21987e-09	0.00140521	0.000177007	0.0001099	0.000114871	8.39195e-05	0.000268182	0.000131636	0.000147586	0.000130725	0.000104018	0.000118892	0.00012757	0.000168154	0.00110527	0.000292438	0.000150656	0.000987513	0.000696554	0.000151988	8.31365e-05	0.000795274	0.00047752	0.000112973	0.0306618	0.000124504	9.48188e-05	0.000108159	8.49864e-05	0.00519787	0.00661756	0.00553738	0.00627461	0.0058195	0.00619673	0.00488768	0.00588891	0.000971822	9.34391e-05
1414	Analyte 1838	368	27.7367,0	50	204	0.00205674	2.21973e-09	0.0005251	2.25656e-09	0.00147454	2.21987e-09	0.000676065	0.00122943	0.000762028	0.000966755	0.000680669	0.00191262	0.00114696	0.00111641	0.00127849	0.000598261	0.0012102	0.000768121	2.1196e-09	1.4961e-09	0.000642512	0.000792293	1.87784e-09	1.56562e-09	0.000736897	0.000869665	1.48378e-09	0.00039981	1.67831e-09	4.12676e-08	0.000753015	0.000386831	0.000899738	0.000326248	0.000394313	0.000835563	0.000758282	0.00057031	0.000640193	0.000961612	0.000699564	0.000744254	1.61395e-09	1.5552e-09
1416	Chlorogenic Acid 1	443	27.832,0	26	219	2.38331e-09	2.21973e-09	0.00497079	0.00506132	2.35443e-09	0.0052409	0.0025455	3.19328e-09	1.59995e-09	1.57026e-09	1.47046e-09	4.4116e-09	1.95088e-09	2.36607e-09	2.4741e-09	1.64892e-09	1.77023e-09	1.76862e-09	2.1196e-09	1.4961e-09	1.8796e-09	1.73424e-09	1.87784e-09	1.56562e-09	1.58605e-09	1.60094e-09	1.48378e-09	1.64141e-09	1.67831e-09	4.12676e-08	1.61322e-09	1.53543e-09	1.33737e-09	1.49739e-09	8.15488e-09	0.0066203	0.0058157	0.00649631	0.00562679	0.00691655	0.00558611	0.00617696	1.61395e-09	1.5552e-09
1417	Analyte 1841	223	27.8738,0	51	428	0.00044237	0.000792027	0.000152512	0.000198115	0.000342685	2.21987e-09	0.000321285	0.0017848	0.00105068	0.000963903	0.00124039	0.00327636	0.00202859	0.00172412	0.0015117	0.00141497	0.00135372	0.00108368	0.00160334	0.00133071	0.00138302	0.000294045	0.0020052	1.56562e-09	0.000884082	0.000893308	1.48378e-09	0.00067944	0.00152545	4.12676e-08	0.000907771	0.00061223	1.33737e-09	0.000624295	0.000611632	0.000276836	0.000380108	0.000818325	0.000719891	0.000578024	0.000532213	0.000550899	1.61395e-09	0.000405548
1419	Analyte 1843	0	27.9471,0	56	204	2.38331e-09	2.21973e-09	0.0474925	0.0257147	2.35443e-09	0.0321153	0.0175537	0.0292347	0.0153409	0.0171006	0.0160709	0.0416809	0.0225213	0.0236582	0.0293935	0.0190333	0.0208563	0.0186225	0.0228473	0.0170432	0.0212993	0.0201012	0.0335477	1.56562e-09	0.015696	0.0165201	1.48378e-09	0.0143108	0.0102656	4.12676e-08	0.0149448	0.0071461	0.0144106	0.00779725	0.00909405	0.0429492	0.0369198	0.0401799	0.0389206	0.0472454	0.038431	0.0407743	1.61395e-09	0.00405878
1421	Analyte 1845	528	28.0741,0	40	204	2.38331e-09	0.00401115	0.00537763	2.25656e-09	0.00078581	2.21987e-09	0.00169577	0.000956679	0.000292514	0.000485143	0.000340704	0.00118021	0.00043515	0.000615067	0.000403311	0.000304958	1.77023e-09	0.000361692	0.000330297	0.000754237	0.000359083	0.00202663	0.00161336	1.56562e-09	1.58605e-09	0.00146725	0.00178533	0.00114876	0.00103478	0.0159419	0.00187151	1.53543e-09	0.00186981	1.49739e-09	0.003453	2.32553e-09	2.28e-09	2.24653e-09	2.16034e-09	2.20402e-09	2.22881e-09	2.24087e-09	1.61395e-09	1.5552e-09
1422	5-Dihydrocortisol 2	386	28.2139,0	52	119	2.38331e-09	2.21973e-09	2.28557e-09	0.000349179	0.000501979	0.000456181	0.000217891	0.000789452	0.000384711	0.000469487	0.000518382	4.4116e-09	0.000502702	0.000444123	0.000583502	0.000426593	0.000551485	0.000488831	0.000646366	0.000435188	0.000521994	0.000384444	0.000230015	1.56562e-09	0.000461365	0.000389956	1.48378e-09	0.000244297	0.000420471	4.12676e-08	0.000366909	1.53543e-09	0.000349734	1.49739e-09	0.000189526	0.000533202	0.000500946	0.000599886	0.000690257	0.000627874	0.000720059	0.000612037	1.61395e-09	1.5552e-09
1427	Analyte 1851	0	28.3481,0	34	174	2.38331e-09	2.21973e-09	2.28557e-09	2.25656e-09	2.35443e-09	2.21987e-09	2.28658e-09	0.00185664	0.00134084	0.00155433	0.00117906	0.00375488	0.00152062	0.00186773	0.00367176	0.00255638	0.00206069	0.00254037	0.00184608	0.00126856	0.00232397	0.000644378	0.00246382	1.56562e-09	0.00292764	0.00286352	0.00524236	0.00235695	0.00204202	4.12676e-08	0.00251894	0.00811034	1.33737e-09	1.49739e-09	0.00211189	2.32553e-09	2.28e-09	2.24653e-09	2.16034e-09	2.20402e-09	2.22881e-09	2.24087e-09	1.61395e-09	0.00675124
1428	trehalose-6-phosphate	349	28.5436,0	44	204	2.38331e-09	2.21973e-09	3.82283e-06	2.25656e-09	2.35443e-09	2.21987e-09	6.39044e-07	0.00169956	0.00092167	0.000661762	0.000720189	0.0018112	0.000968174	0.00113043	0.000914417	0.000733595	0.000837188	0.00060405	0.000845251	0.00044362	0.000729687	0.000746551	0.000818092	1.56562e-09	0.000324605	0.000571899	1.48378e-09	0.000410192	0.000407313	0.014301	1.61322e-09	1.53543e-09	1.33737e-09	0.00147328	0.00269694	1.80133e-05	4.58115e-06	2.24653e-09	2.16034e-09	2.20402e-09	0.00018943	3.53386e-05	1.61395e-09	1.5552e-09
1430	Analyte 1854	390	28.9003,0	36	204	0.000967304	0.00083991	2.28557e-09	0.000697883	0.00110144	0.00075897	0.000727585	3.19328e-09	1.59995e-09	1.57026e-09	1.47046e-09	0.00197531	0.000742038	0.000452893	0.00159441	0.00136428	1.77023e-09	0.00118786	0.00114242	0.000781993	0.00101183	0.00163784	0.001533	1.56562e-09	0.00145502	0.00212129	0.000997161	0.00129072	0.000701516	0.0292587	1.61322e-09	1.53543e-09	0.000663195	1.49739e-09	0.0051039	0.000769516	2.28e-09	2.24653e-09	2.16034e-09	0.000421643	0.000521175	0.00028539	1.61395e-09	1.5552e-09
1431	Ergosterol	274	29.0921,0	31	73	0.00583208	0.00399691	2.28557e-09	0.00236546	2.35443e-09	0.00175113	0.00232426	3.19328e-09	1.59995e-09	1.57026e-09	0.00140362	4.4116e-09	1.95088e-09	0.000233939	0.00538391	0.00265186	0.00246445	1.76862e-09	0.00323944	0.00186553	0.00260086	0.00340792	0.00405504	1.56562e-09	0.00357447	0.0029818	0.00153584	0.00259251	0.00259644	0.0130663	1.61322e-09	1.53543e-09	1.33737e-09	1.49739e-09	0.00261046	0.00154488	2.28e-09	2.24653e-09	2.16034e-09	2.20402e-09	2.22881e-09	0.000257483	1.61395e-09	1.5552e-09
1434	raffinose	461	29.5819,0	29	204	2.38331e-09	4.42205e-05	2.28557e-09	2.25656e-09	2.24355e-05	2.21987e-09	1.11109e-05	0.00620264	0.00366495	0.003151	0.00288112	0.0101373	0.00403111	0.00501135	0.00181754	0.00108744	0.00119599	0.00146126	0.00163845	0.00134059	0.00142354	0.000421591	0.000338575	1.56562e-09	1.58605e-09	1.60094e-09	1.48378e-09	0.000126695	1.67831e-09	4.12676e-08	1.61322e-09	0.000723828	1.33737e-09	0.00131198	0.000339309	2.32553e-09	2.28e-09	2.24653e-09	2.16034e-09	2.20402e-09	2.22881e-09	2.24087e-09	0.000342336	0.000174318
1435	Melezitose	563	29.8639,0	41	259	2.38331e-09	2.21973e-09	2.28557e-09	2.25656e-09	2.35443e-09	2.21987e-09	2.28658e-09	0.00635104	0.00386924	0.00377177	0.00315386	0.0111546	0.00465222	0.00549212	0.00858192	0.00533341	0.00399107	0.00636938	0.00499363	0.00469236	0.0056603	0.0120922	0.00695805	0.00522455	0.00584379	0.00776762	0.00433095	0.00703619	0.00674893	0.146466	0.00536502	1.53543e-09	0.00744329	1.49739e-09	0.0276706	2.32553e-09	2.28e-09	2.24653e-09	2.16034e-09	2.20402e-09	2.22881e-09	2.24087e-09	0.00312865	0.0109966
1436	Analyte 1860	447	29.8548,0	29	271	2.38331e-09	2.21973e-09	2.28557e-09	2.25656e-09	2.35443e-09	2.21987e-09	2.28658e-09	0.000628769	0.00046208	0.000292072	0.000373077	0.00143242	0.000409998	0.000599736	0.00382128	0.00183865	0.00226055	0.00123682	0.00152671	0.00162826	0.00205205	0.000234177	1.87784e-09	0.0013782	0.000161847	0.00163454	1.48378e-09	0.000568129	0.00168948	0.0444872	0.00183446	1.53543e-09	1.33737e-09	1.49739e-09	0.00800186	2.32553e-09	2.28e-09	2.24653e-09	2.16034e-09	2.20402e-09	2.22881e-09	2.24087e-09	1.61395e-09	0.00322878
1438	Analyte 1862	0	30.4311,0	56	204	2.38331e-09	2.21973e-09	2.28557e-09	2.25656e-09	2.35443e-09	2.21987e-09	2.28658e-09	0.00263139	0.00134325	0.00161852	0.00132684	0.00441575	0.00188377	0.00220325	0.00421079	0.00229011	0.00198398	0.00255885	0.0021135	0.00213793	0.00254919	0.00472131	0.00326302	0.0027403	0.00234551	0.0031626	0.00247222	0.00311749	0.00315073	0.0843501	0.00310985	0.00268236	0.00322664	0.0011327	0.0162754	2.32553e-09	2.28e-09	2.24653e-09	2.16034e-09	2.20402e-09	2.22881e-09	2.24087e-09	0.00262192	0.000913081
1441	Analyte 1865	0	31.3605,0	38	361	0.00181606	0.00179037	0.00191151	0.00148599	0.00159154	0.001681	0.00171274	2.30228e-05	0.000696436	1.57026e-09	1.47046e-09	0.000183427	0.00102944	0.000322054	0.000902203	8.71937e-05	4.44544e-05	2.34453e-05	3.00721e-05	8.18221e-05	0.000194865	0.000570443	0.000110786	8.59234e-05	1.58605e-09	1.60094e-09	1.48378e-09	0.000127859	5.86118e-05	4.12676e-08	0.000492458	1.53543e-09	1.33737e-09	1.49739e-09	9.18525e-05	0.00190377	0.000113553	0.00181397	0.00201262	0.0025927	0.00201273	0.00174156	0.000231307	1.5552e-09
1442	Maltotriitol	609	31.7727,0	35	361	0.00201827	0.00196111	0.00165527	0.00163008	0.00121636	0.00185448	0.0017226	3.19328e-09	4.61205e-05	1.24102e-05	1.47046e-09	0.00110246	1.95088e-09	0.0001935	0.000153839	0.000355267	0.000459839	1.76862e-09	2.1196e-09	1.4961e-09	0.000161492	1.73424e-09	3.66413e-05	0.000390051	1.58605e-09	1.60094e-09	1.48378e-09	7.11165e-05	2.35104e-05	4.12676e-08	0.000563313	7.70022e-07	0.00056339	1.49739e-09	0.000191838	0.00178627	0.0017424	0.00200132	0.00223258	0.00216877	0.00181258	0.00195732	1.61395e-09	1.5552e-09
1443	Analyte 1867	0	32.2657,0	34	204	2.38331e-09	2.21973e-09	2.28557e-09	2.25656e-09	2.35443e-09	2.21987e-09	2.28658e-09	0.0210522	0.0114937	0.00919626	0.0102375	0.0267914	0.0126094	0.0152301	0.0224369	0.0103748	0.0115421	1.76862e-09	0.0149926	0.0133414	0.0121146	1.73424e-09	0.0104278	0.012786	0.0104012	0.0111278	0.00966878	0.00906859	1.67831e-09	4.12676e-08	1.61322e-09	0.00607026	0.00809892	1.49739e-09	0.00236154	2.32553e-09	2.28e-09	2.24653e-09	2.16034e-09	2.20402e-09	2.22881e-09	2.24087e-09	0.00608307	1.5552e-09
1447	Analyte 1871	0	33.085,0	35	204	2.38331e-09	2.21973e-09	2.28557e-09	2.25656e-09	2.35443e-09	2.21987e-09	2.28658e-09	0.00877289	0.00197937	0.00486839	0.00515248	0.0092854	0.00580344	0.00597699	0.00652602	0.00263979	0.00442577	0.00414166	0.00366251	0.00447414	0.00431165	0.00436113	0.00475917	0.00265341	0.00306747	0.00264986	0.00198606	0.00324618	0.00418677	0.041063	1.61322e-09	1.53543e-09	1.33737e-09	1.49739e-09	0.00754164	2.32553e-09	2.28e-09	2.24653e-09	2.16034e-09	2.20402e-09	2.22881e-09	2.24087e-09	1.61395e-09	0.00152988
1449	Analyte 1873	0	34.3516,0	50	204	0.00646984	0.00647669	0.00772806	0.00493935	0.00646333	0.00630471	0.006397	0.00889225	0.00442103	0.00501649	1.47046e-09	0.0117794	0.00582823	0.00598957	0.00701639	0.00407689	0.00527026	0.00398143	0.00695412	0.00490314	0.00536704	0.00459565	0.00448322	0.00427448	0.00395079	0.0031704	0.00410174	0.00409605	0.00451608	0.0925111	0.00453222	0.00391721	0.00458694	0.00372891	0.0189654	0.00842436	0.0061483	0.00767218	0.00661909	2.20402e-09	0.00608284	0.00582446	0.00386056	0.0031915
[truncated: 12 more columns]
