# Supplementary material for: Untargeted metabolomics analysis of Mucor racemosus Douchi fermentation process by gas chromatography with time‐of‐flight mass spectrometry
Source: Food Sci Nutr. 2019 Apr 21;7(5):1865–74. doi: 10.1002/fsn3.1042 (PMC6526693; doi:10.1002/fsn3.1042)
Supplement: Supplementary file 2 [file FSN3-7-1865-s002.xlsx]

## Sheet: file explanation
表头名称	描述
id	该物质在本次定性分析中的唯一数据编号
Peak	代谢物名称
KEGG COMPOUND name	该代谢物在KEGG COMPOUND数据库中对应的名称
KEGG COMPOUND ID	该物质在KEGG COMPOUND数据库中的索引
PubChem	该物质在PubChem数据库中的编号
CAS	该物质的CAS号
NIKKAJI	该物质在NIKKAJI数据库中的索引
ChEBI	该物质在ChEBI数据库中的索引
HMDB	该物质在HMDB数据库中的索引
Formula	该物质的化学组成
Exact Mass	该物质的精确分子量
Kingdom	该物质在HMDB数据库中的一级分类
Super Class	该物质在HMDB数据库中的二级分类
Class	该物质在HMDB数据库中的三级分类
Sub Class	该物质在HMDB数据库中的四级分类
KEGG Link	该物质的KEGG COMPOUND数据库链接
Pathway	该物质映射的KEGG PATHWAY

## Sheet: Metabolite Mapping
id	Peak	KEGG COMPOUND name	KEGG COMPOUND ID	PubChem	CAS	NIKKAJI	ChEBI	HMDB	Formula	Exact Mass	Kingdom	Super Class	Class	Sub Class	KEGG Link	Pathway
67	2-hydroxypyridine	2-Hydroxypyridine	C02502	8871	142-08-5	J13.556I	16540	HMDB13751	C5H5NO	95.0371	Organic compounds	Organoheterocyclic compounds	Pyridines and derivatives	Hydroxypyridines	http://www.kegg.jp/dbget-bin/www_bget?cpd:C02502
72	Pyruvic acid	Pyruvic acid	C00022	1060	127-17-3	J2.015J	32816	HMDB00243	C3H4O3	88.016	Organic compounds	Organic acids and derivatives	Keto acids and derivatives	Alpha-keto acids and derivatives	http://www.kegg.jp/dbget-bin/www_bget?cpd:C00022	map00010 Glycolysis / Gluconeogenesis;map00020 Citrate cycle (TCA cycle);map00030 Pentose phosphate pathway;map00040 Pentose and glucurote interconversions;map00053 Ascorbate and aldarate metabolism;map00250 Alanine, aspartate and glutamate metabolism;map00260 Glycine, serine and threonine metabolism;map00261 Monobactam biosynthesis;map00270 Cysteine and methionine metabolism;map00290 Valine, leu…
78	lactic acid	lactic acid	C01432	612	50-21-5	J1.358G	28358		C3H6O3	90.0317					http://www.kegg.jp/dbget-bin/www_bget?cpd:C01432
86	glycolic acid	glycolic acid	C03547	757	79-14-1	J1.494J	17497	HMDB00115	C2H4O3	76.016	Organic compounds	Organic acids and derivatives	Hydroxy acids and derivatives	Alpha hydroxy acids and derivatives	http://www.kegg.jp/dbget-bin/www_bget?cpd:C00160	map00361 Chlorocyclohexane and chlorobenzene degradation;map00625 Chloroalkane and chloroalkene degradation;map00630 Glyoxylate and dicarboxylate metabolism;map01100 Metabolic pathways;map01110 Biosynthesis of secondary metabolites;map01120 Microbial metabolism in diverse environments;map01130 Biosynthesis of antibiotics;map01200 Carbon metabolism
100	Maleimide	Maleimide	C07272	10935	541-59-3	J6.395I	160723		C4H3NO2	97.0164					http://www.kegg.jp/dbget-bin/www_bget?cpd:C07272
104	alanine 1	alanine	C01401	602	56-41-7	J44.439A	164493		C3H7NO2	89.0477					http://www.kegg.jp/dbget-bin/www_bget?cpd:C01401	map00460 Cyanoamino acid metabolism
112	Lactamide 2			94220	2043-43-8
115	2-hydroxybutanoic acid	2-Hydroxybutanoic acid	C05984	440864	565-70-8	J57.683B	1148	HMDB00008	C4H8O3	104.047	Organic compounds	Lipids and lipid-like molecules	Fatty Acyls	Fatty acids and conjugates	http://www.kegg.jp/dbget-bin/www_bget?cpd:C05984	map00640 Propanoate metabolism
119	oxalic acid	oxalic acid	C00209	971	144-62-7	J2.954H	16995	HMDB02329	C2H2O4	89.9953	Organic compounds	Organic acids and derivatives	Carboxylic acids and derivatives	Dicarboxylic acids and derivatives	http://www.kegg.jp/dbget-bin/www_bget?cpd:C00209	map00625 Chloroalkane and chloroalkene degradation;map00630 Glyoxylate and dicarboxylate metabolism;map01100 Metabolic pathways;map01120 Microbial metabolism in diverse environments
124	2-Furoic Acid	2-Furoic Acid	C01546	6919	88-14-2	J4.288I	30845	HMDB00617	C5H4O3	112.016	Organic compounds	Organoheterocyclic compounds	Furans	Furoic acid derivatives	http://www.kegg.jp/dbget-bin/www_bget?cpd:C01546	map00365 Furfural degradation;map01120 Microbial metabolism in diverse environments
126	3-Hydroxypyridine			7971	109-00-2
130	3-Hydroxypropionic acid 1	3-Hydroxypropionic acid	C01013	68152	503-66-2	J6.213H	33404	HMDB00700	C3H6O3	90.0317	Organic compounds	Organic acids and derivatives	Hydroxy acids and derivatives	Beta hydroxy acids and derivatives	http://www.kegg.jp/dbget-bin/www_bget?cpd:C01013	map00240 Pyrimidine metabolism;map00410 beta-Alanine metabolism;map00640 Propanoate metabolism;map00720 Carbon fixation pathways in prokaryotes;map01100 Metabolic pathways;map01120 Microbial metabolism in diverse environments;map01200 Carbon metabolism
132	5-aminovaleric acid lactam	5-aminovaleric acid lactam	C00431	12665	675-20-7		110273	HMDB11749			Organic Compounds	Organoheterocyclic compounds	Piperidines	Piperidinones
135	2-Ketovaleric acid 2	alpha-Ketovaleric acid	C06255	74563	1821-02-9	J150.812A	33033	HMDB01865	C5H8O3	116.047	Organic Compounds	Organic Acids and Derivatives	Keto-Acids and Derivatives	Short-chain Keto Acids and Derivatives	http://www.genome.jp/dbget-bin/www_bget?cpd:C06255
136	4-HYDROXYPYRIDINE	4-HYDROXYPYRIDINE		12290	626-64-2
140	3-hydroxybutyric acid			441	306-31-0											NA;map00410 beta-Alanine metabolism;map00640 Propanoate metabolism;map00720 Carbon fixation pathways in prokaryotes;map01100 Metabolic pathways;map01120 Microbial metabolism in diverse environments;map01200 Carbon metabolism
145	sulfuric acid	sulfuric acid	C00059	1118	7664-93-9	J3.749D	16189		H2SO4	97.9674					http://www.kegg.jp/dbget-bin/www_bget?cpd:C00059	map00230 Purine metabolism;map00261 Monobactam biosynthesis;map00270 Cysteine and methionine metabolism;map00920 Sulfur metabolism;map01100 Metabolic pathways;map01120 Microbial metabolism in diverse environments;map01130 Biosynthesis of antibiotics;map02010 ABC transporters
146	O-methylthreonine 2	O-methylthreonine		222906	2076-57-5
148	benzyl alcohol	Benzyl alcohol	C03485	244	100-51-6	J4.009F	17987	HMDB03119	C7H8O	108.058	Organic Compounds	Benzenoids	Benzene and substituted derivatives	Benzyl alcohols	http://www.genome.jp/dbget-bin/www_bget?cpd:C00556	map00623 Toluene degradation ;map01120 Microbial metabolism in diverse environments ;map01220 Degradation of aromatic compounds
150	N-Methyl-DL-alanine			4377	600-21-5
154	Methyl Phosphate			13130	812-00-0
163	cycloleucine 2	cycloleucine	C03969	2901	52-52-8	J4.131I	40547		C6H11NO2	129.079					http://www.kegg.jp/dbget-bin/www_bget?cpd:C03969
168	phenylacetaldehyde 1	phenylacetaldehyde	C00601	998	122-78-1	J2.494E	16424	HMDB06236	C8H8O	120.058	Organic compounds	Benzenoids	Benzene and substituted derivatives	Phenylacetaldehydes	http://www.kegg.jp/dbget-bin/www_bget?cpd:C00601	map00360 Phenylalanine metabolism;map00643 Styrene degradation;map01100 Metabolic pathways;map01120 Microbial metabolism in diverse environments
173	2-Hydroxyvaleric acid	2-Hydroxyvaleric acid		98009	617-31-2		60647	HMDB01863			Organic Compounds	Lipids and lipid-like molecules	Fatty Acyls	Fatty acids and conjugates
176	Methylmalonic acid	Methylmalonic acid	C02170	487	516-05-2	J6.302I	30860	HMDB00202	C02170	118.027	Organic compounds	Organic acids and derivatives	Carboxylic acids and derivatives	Dicarboxylic acids and derivatives	http://www.kegg.jp/dbget-bin/www_bget?cpd:C02170	map00240 Pyrimidine metabolism;map00280 Valine, leucine and isoleucine degradation;map00640 Propanoate metabolism
182	malonic acid 1	malonic acid	C04025	867	141-82-2	J2.541K	30794	HMDB00691	C3H4O4	104.011	Organic compounds	Organic acids and derivatives	Carboxylic acids and derivatives	Dicarboxylic acids and derivatives	http://www.kegg.jp/dbget-bin/www_bget?cpd:C00383	map00240 Pyrimidine metabolism;map00410 beta-Alanine metabolism
183	Norleucine 2			9475	327-57-1
193	valine	valine	C00183	1182	72-18-4	J44.290I	27266		C5H11NO2	117.079					http://www.kegg.jp/dbget-bin/www_bget?cpd:C16436
198	N-cyclohexylformamide 2	N-Cyclohexylformamide	C11519	13017	766-93-8	J49.655C	17945		C7H13NO	127.1					http://www.genome.jp/dbget-bin/www_bget?cpd:C11519	map00930 Caprolactam degradation ;map01120 Microbial metabolism in diverse environments
207	2-ketoadipate 3		C00322	71	689-31-6
208	hydroxyurea	Hydroxyurea	C07044	3657	127-07-1	J2.937H	44423	HMDB15140	CH4N2O2	76.0273	Organic Compounds	Organooxygen compounds			http://www.genome.jp/dbget-bin/www_bget?cpd:C07044	map01130 Biosynthesis of antibiotics聽聽
209	2-Butyne-1,4-diol	2-Butyne-1,4-diol	C02497	8066	110-65-6	J5.098I	164133		C4H6O2	86.0368					http://www.kegg.jp/dbget-bin/www_bget?cpd:C02497
210	4-hydroxybutyrate			3037032	502-85-2
218	benzoic acid	benzoic acid	C03096	243	65-85-0	J2.358B	30746	HMDB01870	C7H6O2	122.037	Organic compounds	Benzenoids	Benzene and substituted derivatives	Benzoic acids and derivatives	http://www.kegg.jp/dbget-bin/www_bget?cpd:C00180	map00360 Phenylalanine metabolism;map00362 Benzoate degradation;map00621 Dioxin degradation;map00623 Toluene degradation;map00627 Aminobenzoate degradation;map01063 Biosynthesis of alkaloids derived from shikimate pathway;map01100 Metabolic pathways;map01110 Biosynthesis of secondary metabolites;map01120 Microbial metabolism in diverse environments;map01220 Degradation of aromatic compounds
220	oxamic acid	oxamic acid	C01444	974	471-47-6	J5.942K	18058		C2H3NO3	89.0113					http://www.kegg.jp/dbget-bin/www_bget?cpd:C01444
224	acetanilide 3	acetanilide	C07565	904	103-84-4	J4.023A	28884	HMDB01250	C8H9NO	135.068	Organic compounds	Benzenoids	Benzene and substituted derivatives	Anilides	http://www.kegg.jp/dbget-bin/www_bget?cpd:C07565
226	Ethanolamine	Ethanolamine	C00189	700	141-43-5	J2.536D	16000	HMDB00149	C2H7NO	61.0528	Organic compounds	Organonitrogen compounds	Amines	Alkanolamines	http://www.kegg.jp/dbget-bin/www_bget?cpd:C00189	map00440 Phosphote and phosphite metabolism;map00564 Glycerophospholipid metabolism;map01100 Metabolic pathways;map04723 Retrograde endocanbinoid sigling
227	glutaraldehyde 4	glutaraldehyde	C12518	3485	111-30-8	J2.454F	64276	HMDB29599	C5H8O2	100.052	Organic compounds	Organooxygen compounds	Carbonyl compounds	Aldehydes	http://www.kegg.jp/dbget-bin/www_bget?cpd:C12518
233	glycerol	glycerol	C00116	753	56-81-5	J1.916J	17754	HMDB00131	C3H8O3	92.0473	Organic compounds	Organooxygen compounds	Carbohydrates and carbohydrate conjugates	Sugar alcohols	http://www.kegg.jp/dbget-bin/www_bget?cpd:C00116	map00040 Pentose and glucurote interconversions;map00052 Galactose metabolism;map00561 Glycerolipid metabolism;map01100 Metabolic pathways;map02010 ABC transporters;map04723 Retrograde endocanbinoid sigling;map04923 Regulation of lipolysis in adipocytes
238	4-Vinylphenol	4-vinylphenol	C05627	62453	2628-17-3	J38.247G	1883	HMDB04072	C8H8O	120.058	Organic Compounds	Benzenoids	Benzene and substituted derivatives	Styrenes	http://www.genome.jp/dbget-bin/www_bget?cpd:C05627	map00940 Phenylpropanoid biosynthesis
243	thymidine 1	thymidine	C00214	5789	50-89-5	J4.548I	17748	HMDB00273	C10H14N2O5	242.09	Organic compounds	Nucleosides, nucleotides, and alogues	Pyrimidine nucleosides	Pyrimidine 2'-deoxyribonucleosides	http://www.kegg.jp/dbget-bin/www_bget?cpd:C00214	map00240 Pyrimidine metabolism;map01100 Metabolic pathways
244	2-Deoxyerythritol	2-Deoxyerythritol		18302	3068-00-6
248	Isoleucine	Isoleucine	C00407	6306	73-32-5	J44.438C	38264	HMDB33923	C6H13NO2	131.095	Organic compounds	Organic acids and derivatives	Carboxylic acids and derivatives	Amino acids, peptides, and alogues	http://www.kegg.jp/dbget-bin/www_bget?cpd:C16434
251	proline	proline	C00148	614	147-85-3	J262.841D	26271		C5H9NO2	115.063					http://www.kegg.jp/dbget-bin/www_bget?cpd:C16435
258	glycine 2	glycine	C00037	750	56-40-6	J1.163K	15428	HMDB00123	C2H5NO2	75.032	Organic compounds	Organic acids and derivatives	Carboxylic acids and derivatives	Amino acids, peptides, and alogues	http://www.kegg.jp/dbget-bin/www_bget?cpd:C00037	map00120 Primary bile acid biosynthesis;map00230 Purine metabolism;map00260 Glycine, serine and threonine metabolism;map00310 Lysine degradation;map00460 Cyanoamino acid metabolism;map00480 Glutathione metabolism;map00630 Glyoxylate and dicarboxylate metabolism;map00680 Methane metabolism;map00730 Thiamine metabolism;map00860 Porphyrin and chlorophyll metabolism;map00970 Aminoacyl-tR biosynthesis…
266	succinic acid	succinic acid	C00042	1110	110-15-6	J2.879G	15741	HMDB00254	C4H6O4	118.027	Organic compounds	Organic acids and derivatives	Carboxylic acids and derivatives	Dicarboxylic acids and derivatives	http://www.kegg.jp/dbget-bin/www_bget?cpd:C00042	map00020 Citrate cycle (TCA cycle);map00190 Oxidative phosphorylation;map00250 Alanine, aspartate and glutamate metabolism;map00350 Tyrosine metabolism;map00360 Phenylalanine metabolism;map00361 Chlorocyclohexane and chlorobenzene degradation;map00620 Pyruvate metabolism;map00630 Glyoxylate and dicarboxylate metabolism;map00640 Propanoate metabolism;map00650 Butanoate metabolism;map00720 Carbon f…
279	D-Glyceric acid		C00258	752	6000-40-4	J5.966H	32398	HMDB00139	C3H6O4	106.027	Organic compounds	Organooxygen compounds	Carbohydrates and carbohydrate conjugates	Sugar acids and derivatives	http://www.kegg.jp/dbget-bin/www_bget?cpd:C00258	map00030 Pentose phosphate pathway;map00260 Glycine, serine and threonine metabolism;map00561 Glycerolipid metabolism;map00630 Glyoxylate and dicarboxylate metabolism;map00680 Methane metabolism;map01100 Metabolic pathways;map01110 Biosynthesis of secondary metabolites;map01120 Microbial metabolism in diverse environments;map01130 Biosynthesis of antibiotics;map01200 Carbon metabolism
285	Itaconic acid	Itaconic acid	C00490	811	97-65-4	J38.149G	30838	HMDB02092	C5H6O4	130.027	Organic compounds	Lipids and lipid-like molecules	Fatty Acyls	Fatty acids and conjugates	http://www.kegg.jp/dbget-bin/www_bget?cpd:C00490	map00660 C5-Branched dibasic acid metabolism
289	uracil	uracil	C00106	1174	66-22-8	J4.842I	17568	HMDB00300	C4H4N2O2	112.027	Organic compounds	Organoheterocyclic compounds	Diazines	Pyrimidines and pyrimidine derivatives	http://www.kegg.jp/dbget-bin/www_bget?cpd:C00106	map00240 Pyrimidine metabolism;map00410 beta-Alanine metabolism;map00770 Pantothete and CoA biosynthesis;map01100 Metabolic pathways
292	4-Acetylbutyric acid 2	4-Acetylbutyric acid	C02129	18407	448671	J56.059F	15888		C6H10O3	130.063					http://www.genome.jp/dbget-bin/www_bget?cpd:C02129
295	1-Methylhydantoin 1		C02565	69217	616-04-6			HMDB03646			Organic compounds	Organoheterocyclic compounds	Azolidines	Imidazolidines
300	fumaric acid	fumaric acid	C00122	444972	110-17-8	J2.880K	18012	HMDB00134	C4H4O4	116.011	Organic compounds	Organic acids and derivatives	Carboxylic acids and derivatives	Dicarboxylic acids and derivatives	http://www.kegg.jp/dbget-bin/www_bget?cpd:C00122	map00020 Citrate cycle (TCA cycle);map00190 Oxidative phosphorylation;map00220 Arginine biosynthesis;map00250 Alanine, aspartate and glutamate metabolism;map00350 Tyrosine metabolism;map00360 Phenylalanine metabolism;map00620 Pyruvate metabolism;map00643 Styrene degradation;map00650 Butanoate metabolism;map00720 Carbon fixation pathways in prokaryotes;map00760 Nicotite and nicotimide metabolism;m…
302	Pyrrole-2-Carboxylic Acid		C05942	12473	634-97-9			HMDB04230			Organic compounds	Organoheterocyclic compounds	Pyrroles	Pyrrole carboxylic acids and derivatives
312	serine 1	serine	C00716	617	56-45-1	J1.195I	17115	HMDB00187	C3H7NO3	105.043	Organic compounds	Organic acids and derivatives	Carboxylic acids and derivatives	Amino acids, peptides, and alogues	http://www.kegg.jp/dbget-bin/www_bget?cpd:C00065	map00260 Glycine, serine and threonine metabolism;map00261 Monobactam biosynthesis;map00270 Cysteine and methionine metabolism;map00460 Cyanoamino acid metabolism;map00600 Sphingolipid metabolism;map00630 Glyoxylate and dicarboxylate metabolism;map00680 Methane metabolism;map00920 Sulfur metabolism;map00970 Aminoacyl-tR biosynthesis;map01060 Biosynthesis of plant secondary metabolites;map01100 Me…
318	Pipecolinic acid	Pipecolinic acid	C00408	849	535-75-1	J215.717I	30633	HMDB00716	C6H11NO2	129.079	Organic compounds	Organic acids and derivatives	Carboxylic acids and derivatives	Amino acids, peptides, and alogues	http://www.kegg.jp/dbget-bin/www_bget?cpd:C00408	map00310 Lysine degradation;map00960 Tropane, piperidine and pyridine alkaloid biosynthesis;map01060 Biosynthesis of plant secondary metabolites;map01064 Biosynthesis of alkaloids derived from ornithine, lysine and nicotinic acid;map01100 Metabolic pathways;map01110 Biosynthesis of secondary metabolites
323	2,3-Dimethylsuccinic acid	2,3-Dimethylsuccinic acid		11848	13545-04-5
332	threonine 1		C00188	205	72-19-5
336	L-Allothreonine 1	L-Allothreonine	C05519	99289	28954-12-3	J1.327G	28718	HMDB04041	C4H9NO3	119.058	Organic compounds	Lipids and lipid-like molecules	Fatty Acyls	Fatty acids and conjugates	http://www.kegg.jp/dbget-bin/www_bget?cpd:C05519	map00260 Glycine, serine and threonine metabolism;map01100 Metabolic pathways
340	O-acetylserine 1	O-Acetyl-L-serine	C00979	189	5147-00-2	J37.500D	17981	HMDB03011	C5H9NO4	147.053	Organic Compounds	Organic acids and derivatives	Carboxylic acids and derivatives	Amino acids, peptides, and alogues	http://www.genome.jp/dbget-bin/www_bget?cpd:C00979	map00270 Cysteine and methionine metabolism ;map00908 Zeatin biosynthesis ;map00920 Sulfur metabolism ;map01100 Metabolic pathways ;map01110 Biosynthesis of secondary metabolites ;map01120 Microbial metabolism in diverse environments ;map01130 Biosynthesis of antibiotics ;map01200 Carbon metabolism ;map01230 Biosynthesis of amino acids
343	methyl trans-cinnamate			7644	103-26-4
347	DL-Anabasine 1		C06180	2181	13078-04-1
350	thymine	thymine	C00178	1135	65-71-4	J2.357D	17821	HMDB00262	C5H6N2O2	126.043	Organic compounds	Organoheterocyclic compounds	Diazines	Pyrimidines and pyrimidine derivatives	http://www.kegg.jp/dbget-bin/www_bget?cpd:C00178	map00240 Pyrimidine metabolism;map01100 Metabolic pathways
354	Glutaric Acid	glutaric acid	C00489	743	110-94-1	J40.077G	17859	HMDB00661	C5H8O4	132.042	Organic compounds	Organic acids and derivatives	Carboxylic acids and derivatives	Dicarboxylic acids and derivatives	http://www.kegg.jp/dbget-bin/www_bget?cpd:C00489	map00071 Fatty acid degradation;map00310 Lysine degradation
356	cuminic alcohol		C06576	325	536-60-7
357	6-hydroxy caproic acid	6-Hydroxyhexanoic acid	C06103	14490	1191-25-9	J262.001D	17869	HMDB12843	C6H12O3	132.079	Organic Compounds	Organic Acids and Derivatives	Hydroxy Acids and Derivatives	Medium-chain Hydroxy Acids and Derivatives	http://www.genome.jp/dbget-bin/www_bget?cpd:C06103	map00930 Caprolactam degradation ;map01120 Microbial metabolism in diverse environments ;map01220 Degradation of aromatic compounds
360	1-Indanone 2	1-Indanone	C01504	6735	83-33-0	J4.629I	17404	HMDB59602	C9H8O	132.058	Organic compounds	Benzenoids	Indanes	Indanones	http://www.kegg.jp/dbget-bin/www_bget?cpd:C01504	map00624 Polycyclic aromatic hydrocarbon degradation;map01120 Microbial metabolism in diverse environments
371	aspartic acid 2	aspartic acid	C00049	424	56-84-8	J44.432D	22660		C4H7NO4	133.037					http://www.kegg.jp/dbget-bin/www_bget?cpd:C16433
373	beta-Alanine 2	beta-Alanine	C00099	239	107-95-9	J4.070C	16958	HMDB00056	C3H7NO2	89.0477	Organic compounds	Organic acids and derivatives	Carboxylic acids and derivatives	Amino acids, peptides, and alogues	http://www.kegg.jp/dbget-bin/www_bget?cpd:C00099	map00240 Pyrimidine metabolism;map00410 beta-Alanine metabolism;map00640 Propanoate metabolism;map00770 Pantothete and CoA biosynthesis;map01100 Metabolic pathways;map01110 Biosynthesis of secondary metabolites;map04080 Neuroactive ligand-receptor interaction;map04974 Protein digestion and absorption
375	2-Deoxytetronic acid	2-Deoxytetronic acid		150929	1518-61-2
381	3-hydroxy-L-proline 1			559314	876067			HMDB02113			Organic compounds	Organic acids and derivatives	Carboxylic acids and derivatives	Amino acids, peptides, and alogues
391	L-homoserine 1	L-homoserine	C00263	12647	672-15-1	J9.199E	15699	HMDB00719	C4H9NO3	119.058	Organic compounds	Organic acids and derivatives	Carboxylic acids and derivatives	Amino acids, peptides, and alogues	http://www.kegg.jp/dbget-bin/www_bget?cpd:C00263	map00260 Glycine, serine and threonine metabolism;map00270 Cysteine and methionine metabolism;map00300 Lysine biosynthesis;map00920 Sulfur metabolism;map01100 Metabolic pathways;map01110 Biosynthesis of secondary metabolites;map01120 Microbial metabolism in diverse environments;map01130 Biosynthesis of antibiotics;map01230 Biosynthesis of amino acids
392	N-Acetyl-L-leucine 2	N-Acetyl-L-leucine	C02710	70912	1188-21-2	J23.189D	17786	HMDB11756	C8H15NO3	173.105	Organic Compounds	Organic acids and derivatives	Carboxylic acids and derivatives	Amino acids, peptides, and alogues	http://www.genome.jp/dbget-bin/www_bget?cpd:C02710
393	Erythrose 1			94176	583-50-6
395	2,4-diaminobutyric acid 3			470	305-62-4
398	3-Aminoisobutyric acid 1	3-Aminoisobutyric acid	C05145	64956	144-90-1	J79.462G	27389	HMDB03911	C4H9NO2	103.063	Organic compounds	Organic acids and derivatives	Carboxylic acids and derivatives	Amino acids, peptides, and alogues	http://www.kegg.jp/dbget-bin/www_bget?cpd:C05145
403	L-Threose 2			101562	95-44-3
405	Aminomalonic acid	Aminomalonic acid	C00872	100714	1068-84-4		17475	HMDB01147	C3H5NO4	119.022	Organic compounds	Organic acids and derivatives	Carboxylic acids and derivatives	Amino acids, peptides, and alogues	http://www.kegg.jp/dbget-bin/www_bget?cpd:C00872
417	Phenylacetamide	2-phenylacetamide	C02505	7680	103-81-1	J55.331J	16562	HMDB10715	C8H9NO	135.068	Organic Compounds	Benzenoids	Benzene and substituted derivatives	Phenylacetamides	http://www.genome.jp/dbget-bin/www_bget?cpd:C02505	map00360 Phenylalanine metabolism ;map00643 Styrene degradation ;map01120 Microbial metabolism in diverse environments;NA
420	N-ethylmaleamic acid 2	N-ethylmaleamic acid		5369191	4166-67-0
421	L-Malic acid	L-Malic acid	C00149	222656	97-67-6	J74.430A	30797	HMDB00156	C4H6O5	134.022	Organic compounds	Lipids and lipid-like molecules	Fatty Acyls	Fatty acids and conjugates	http://www.kegg.jp/dbget-bin/www_bget?cpd:C00149	map00020 Citrate cycle (TCA cycle);map00620 Pyruvate metabolism;map00630 Glyoxylate and dicarboxylate metabolism;map00680 Methane metabolism;map00710 Carbon fixation in photosynthetic organisms;map00720 Carbon fixation pathways in prokaryotes;map01060 Biosynthesis of plant secondary metabolites;map01061 Biosynthesis of phenylpropanoids;map01062 Biosynthesis of terpenoids and steroids;map01063 Bio…
429	Threitol			169019	7493-90-5
431	1,5-Anhydroglucitol	1,5-Anhydroglucitol	C07326	64960	154-58-5	J11.394H	16070	HMDB02712	C6H12O5	164.069	Organic compounds	Organooxygen compounds	Carbohydrates and carbohydrate conjugates	Monosaccharides	http://www.kegg.jp/dbget-bin/www_bget?cpd:C07326
434	Threitol			169019	7493-90-5
439	asparagine 4	asparagine	C00155	236	70-47-3	J1.289K	22653		C4H8N2O3	132.054					http://www.kegg.jp/dbget-bin/www_bget?cpd:C16438
458	L-glutamic acid	L-Glutamic acid	C00302	611	56-86-0	J9.171E	16015	HMDB00148	C5H9NO4	147.053	Organic Compounds	Organic acids and derivatives	Carboxylic acids and derivatives	Amino acids, peptides, and alogues	http://www.genome.jp/dbget-bin/www_bget?cpd:C00025	map00250 Alanine, aspartate and glutamate metabolism ;map00330 Arginine and proline metabolism ;map00340 Histidine metabolism ;map00430 Taurine and hypotaurine metabolism ;map00471 D-Glutamine and D-glutamate metabolism ;map00480 Glutathione metabolism ;map00524 Butirosin and neomycin biosynthesis ;map00630 Glyoxylate and dicarboxylate metabolism ;map00650 Butanoate metabolism ;map00660 C5-Branch…
460	4-aminobutyric acid 1	4-aminobutyric acid	C00334	119	1956-12-2	J1.375G	16865	HMDB00112	C4H9NO2	103.063	Organic compounds	Organic acids and derivatives	Carboxylic acids and derivatives	Amino acids, peptides, and alogues	http://www.kegg.jp/dbget-bin/www_bget?cpd:C00334	map00250 Alanine, aspartate and glutamate metabolism;map00330 Arginine and proline metabolism;map00410 beta-Alanine metabolism;map00650 Butanoate metabolism;map00760 Nicotite and nicotimide metabolism;map01100 Metabolic pathways;map01120 Microbial metabolism in diverse environments;map04024 cAMP sigling pathway;map04080 Neuroactive ligand-receptor interaction;map04721 Syptic vesicle cycle;map0472…
470	pyrogallol	Pyrogallol	C01108	1057	87-66-1	J3.903I	16164	HMDB13674	C6H6O3	126.032	Organic Compounds	Organic acids and derivatives	Carboxylic acids and derivatives	Amino acids, peptides, and alogues	http://www.genome.jp/dbget-bin/www_bget?cpd:C01108	map00627 Aminobenzoate degradation ;map01120 Microbial metabolism in diverse environments ;map07216 Catecholamine transferase inhibitors
471	beta-Glutamic acid 2		C05574	73064	1948-48-7
484	phenylalanine 2	phenylalanine	C02057	994	63-91-2	J9.175H	28044		C9H11NO2	165.079					http://www.kegg.jp/dbget-bin/www_bget?cpd:C02057
485	L-cysteine	L-cysteine	C00097	5862	52-90-4	J9.167G	17561	HMDB00574	C3H7NO2S	121.02	Organic compounds	Organic acids and derivatives	Carboxylic acids and derivatives	Amino acids, peptides, and alogues	http://www.kegg.jp/dbget-bin/www_bget?cpd:C00097	map00260 Glycine, serine and threonine metabolism;map00270 Cysteine and methionine metabolism;map00311 Penicillin and cephalosporin biosynthesis;map00332 Carbapenem biosynthesis;map00430 Taurine and hypotaurine metabolism;map00460 Cyanoamino acid metabolism;map00480 Glutathione metabolism;map00730 Thiamine metabolism;map00770 Pantothete and CoA biosynthesis;map00920 Sulfur metabolism;map00970 Ami…
487	Threonic acid			151152	7306-96-9
492	Maleamate 1	Maleamate	C01596	11187	557-24-4	J53.672E	290453		C4H5NO3	115.027					http://www.kegg.jp/dbget-bin/www_bget?cpd:C01596	map00760 Nicotite and nicotimide metabolism;map01120 Microbial metabolism in diverse environments
493	2-hydroxy-3-isopropylbutanedioic acid		C04411	36	16048-89-8
502	phenylethylamine	phenylethylamine	C05332	1001	64-04-0	J4.833J	18397	HMDB12275	C8H11N	121.089	Organic compounds	Benzenoids	Benzene and substituted derivatives	Phenethylamines	http://www.kegg.jp/dbget-bin/www_bget?cpd:C05332	map00360 Phenylalanine metabolism
503	alpha-ketoglutaric acid	alpha-ketoglutaric acid	C00026	51	328-50-7	J11.847H	30915	HMDB00208	C5H6O5	146.022	Organic compounds	Organic acids and derivatives	Keto acids and derivatives	Gamma-keto acids and derivatives	http://www.kegg.jp/dbget-bin/www_bget?cpd:C00026	map00020 Citrate cycle (TCA cycle);map00040 Pentose and glucurote interconversions;map00053 Ascorbate and aldarate metabolism;map00220 Arginine biosynthesis;map00250 Alanine, aspartate and glutamate metabolism;map00300 Lysine biosynthesis;map00340 Histidine metabolism;map00365 Furfural degradation;map00430 Taurine and hypotaurine metabolism;map00471 D-Glutamine and D-glutamate metabolism;map00630…
504	6-Hydroxynicotinic acid	6-Hydroxynicotinic acid	C01020	72924	5006-66-6	J208I	16168	HMDB02658	C6H5NO3	139.027	Organic Compounds	Organoheterocyclic compounds	Pyridines and Derivatives	Pyridinecarboxylic Acids and Derivatives	http://www.genome.jp/dbget-bin/www_bget?cpd:C01020	map00760 Nicotite and nicotimide metabolism ;map01120 Microbial metabolism in diverse environments
510	3-Phenyllactic acid	Phenyllactate	C05607	3848	828-01-3	J70.490C	32978	HMDB00563	C9H10O3	166.063	Organic Compounds	Phenylpropanoids and polyketides	Phenylpropanoic acids		http://www.genome.jp/dbget-bin/www_bget?cpd:C05607	map00360 Phenylalanine metabolism ;map00960 Tropane, piperidine and pyridine alkaloid biosynthesis ;map01064 Biosynthesis of alkaloids derived from ornithine, lysine and nicotinic acid
513	D-erythronolactone 2			5325915	15667-21-7
516	MALONAMIDE 2			7911	108-13-4
527	3-hydroxy-3-methylglutaric acid	3-Hydorxy-3-methylglutaric acid	C03761	1662	503-49-1	J6.212J	16831	HMDB00355	C6H10O5	162.053	Organic Compounds	Lipids and lipid-like molecules	Fatty Acyls	Fatty acids and conjugates	http://www.genome.jp/dbget-bin/www_bget?cpd:C03761
530	2-mercaptoethanesulfonic acid 2	2-Mercaptoethanesulfote	C03576	598	3375-50-6	J135.783B	17905	HMDB03745	C2H6O3S2	141.976	Organic Compounds	Organic Acids and Derivatives	Sulfonic Acids and Derivatives	Sulfonic acids	http://www.genome.jp/dbget-bin/www_bget?cpd:C03576	map00680 Methane metabolism ;map01120 Microbial metabolism in diverse environments ;map01200 Carbon metabolism
537	ornithine		C00077	6262	70-26-8			HMDB00214			Organic compounds	Organic acids and derivatives	Carboxylic acids and derivatives	Amino acids, peptides, and alogues
541	glutamic acid		C00302	611	56-86-0
546	Fluorene	Fluorene	C07715	6853	86-73-7	J3.895D	28266		C13H10	166.078					http://www.genome.jp/dbget-bin/www_bget?cpd:C07715	map00624 Polycyclic aromatic hydrocarbon degradation ;map01100 Metabolic pathways ;map01120 Microbial metabolism in diverse environments
548	cycloserine	DL-Cycloserine	C06682	401	339-72-0	J215.238J	23503		C3H6N2O2	102.043					http://www.genome.jp/dbget-bin/www_bget?cpd:C06682
549	phenylalanine 1	phenylalanine	C02057	994	63-91-2	J9.175H	28044		C9H11NO2	165.079					http://www.kegg.jp/dbget-bin/www_bget?cpd:C02057
556	creatine degr		C00300	586	57-00-1	J9.321A	16919	HMDB00064	C4H9N3O2	131.07	Organic compounds	Organic acids and derivatives	Carboxylic acids and derivatives	Amino acids, peptides, and alogues	http://www.kegg.jp/dbget-bin/www_bget?cpd:C00300	map00260 Glycine, serine and threonine metabolism;map00330 Arginine and proline metabolism;map01100 Metabolic pathways
557	4-hydroxyphenylacetic acid	4-hydroxyphenylacetic acid	C00642	127	156-38-7	J5.873D	18101	HMDB00020	C8H8O3	152.047	Organic compounds	Benzenoids	Benzene and substituted derivatives	Phenylacetic acid derivatives	http://www.kegg.jp/dbget-bin/www_bget?cpd:C00642	map00350 Tyrosine metabolism;map00360 Phenylalanine metabolism;map01120 Microbial metabolism in diverse environments;map01220 Degradation of aromatic compounds
562	allose 1			102288	2595-97-3			HMDB01151			Organic compounds	Organooxygen compounds	Carbohydrates and carbohydrate conjugates	Monosaccharides
567	Adipamide 2			12364	628-94-4
568	lauric acid	lauric acid	C02679	3893	143-07-7	J2.548H	30805	HMDB00638	C12H24O2	200.178	Organic compounds	Lipids and lipid-like molecules	Fatty Acyls	Fatty acids and conjugates	http://www.kegg.jp/dbget-bin/www_bget?cpd:C02679	map00061 Fatty acid biosynthesis;map01100 Metabolic pathways
574	xylose 2	xylose	C01394	644160	6763-34-4	J2.806A	18222		C5H10O5	150.053					http://www.kegg.jp/dbget-bin/www_bget?cpd:C01394
575	Ribonic acid, gamma-lactone	Ribonic acid, gamma-lactone	C01685	111064	1255190		17773		C5H10O6	166.048					http://www.genome.jp/dbget-bin/www_bget?cpd:C01685
579	Lyxose 2			65550	1114-34-7
582	asparagine 1	asparagine	C00152	236	70-47-3	J1.289K	22653		C4H8N2O3	132.054					http://www.kegg.jp/dbget-bin/www_bget?cpd:C16438
590	ribose	ribose	C00121	993	24259-59-4	J60.867J	27476	HMDB00283	C5H10O5	150.053	Organic compounds	Organooxygen compounds	Carbohydrates and carbohydrate conjugates	Monosaccharides	http://www.kegg.jp/dbget-bin/www_bget?cpd:C08353
592	N-Acetyl-L-aspartic acid 2	N-Acetyl-L-aspartic acid	C01042	65065	997-55-7	J62.824G	16953	HMDB00812	C6H9NO5	175.048	Organic Compounds	Organic acids and derivatives	Carboxylic acids and derivatives	Amino acids, peptides, and alogues	http://www.genome.jp/dbget-bin/www_bget?cpd:C01042	map00250 Alanine, aspartate and glutamate metabolism ;map01100 Metabolic pathways
600	Levoglucosan			79029	498-07-7
615	ribitol	ribitol	C00474	6912	488-81-3	J6.033J	15963	HMDB00508	C5H12O5	152.069	Organic compounds	Organooxygen compounds	Carbohydrates and carbohydrate conjugates	Sugar alcohols	http://www.kegg.jp/dbget-bin/www_bget?cpd:C00474	map00040 Pentose and glucurote interconversions;map00740 Riboflavin metabolism;map01100 Metabolic pathways
623	xylitol	xylitol	C00379	6912	87-99-0	J3.905E	17151	HMDB02917	C5H12O5	152.069	Organic compounds	Organooxygen compounds	Carbohydrates and carbohydrate conjugates	Sugar alcohols	http://www.kegg.jp/dbget-bin/www_bget?cpd:C00379	map00040 Pentose and glucurote interconversions;map01100 Metabolic pathways;map02010 ABC transporters
625	N-formyl-L-methionine 2	N-formyl-L-methionine	C03145	911	4289-98-9	J208.507K	16552	HMDB01015	C6H11NO3S	177.046	Organic compounds	Organic acids and derivatives	Carboxylic acids and derivatives	Amino acids, peptides, and alogues	http://www.kegg.jp/dbget-bin/www_bget?cpd:C03145	map00270 Cysteine and methionine metabolism
637	fucose 1			17106	2438-80-4
642	beta-Glycerophosphoric acid	beta-Glycerophosphoric acid	C02979	2526	819-83-0	J135.242C	17270	HMDB02520	C3H9O6P	172.014	Organic Compounds	Lipids and lipid-like molecules	Glycerophospholipids	Glycerophosphates	http://www.genome.jp/dbget-bin/www_bget?cpd:C02979
644	D-Arabitol	D-Arabitol	C01904	94154	488-82-4	J12.591A	18333	HMDB00568	C5H12O5	152.069	Organic compounds	Organooxygen compounds	Carbohydrates and carbohydrate conjugates	Sugar alcohols	http://www.kegg.jp/dbget-bin/www_bget?cpd:C01904	map00040 Pentose and glucurote interconversions;map01100 Metabolic pathways
660	putrescine 2	putrescine	C02896	1045	110-60-1	J1.979H	17148	HMDB01414	C4H12N2	88.1	Organic compounds	Organonitrogen compounds	Amines	Primary amines	http://www.kegg.jp/dbget-bin/www_bget?cpd:C00134	map00330 Arginine and proline metabolism;map00480 Glutathione metabolism;map00960 Tropane, piperidine and pyridine alkaloid biosynthesis;map01060 Biosynthesis of plant secondary metabolites;map01064 Biosynthesis of alkaloids derived from ornithine, lysine and nicotinic acid;map01100 Metabolic pathways;map01110 Biosynthesis of secondary metabolites;map01130 Biosynthesis of antibiotics;map02010 ABC…
662	4-nitrocatechol	4-Nitrocatechol	C02235	3505109	517432	J205.396I	16318	HMDB02916	C6H5NO4	155.022	Organic Compounds	Benzenoids	Benzene and substituted derivatives	Phenols and derivatives	http://www.genome.jp/dbget-bin/www_bget?cpd:C02235	map00627 Aminobenzoate degradation ;map01120 Microbial metabolism in diverse environments
665	6-deoxy-D-glucose 2	6-deoxy-D-glucose	C02522	93579	2070412	J14.906C	28140		C6H12O5	164.069					http://www.kegg.jp/dbget-bin/www_bget?cpd:C02522
668	3,6-Anhydro-D-galactose 3	3,6-Anhydro-D-galactose	C06474	441040	14122-18-0	J851.289B	278613		C6H10O5	162.053					http://www.kegg.jp/dbget-bin/www_bget?cpd:C06474
669	Diglycerol 2			42953	627-82-7
673	N-(2-hydroxyethyl)-iminodiacetic acid 1	N-(2-hydroxyethyl)-iminodiacetic acid		7152	93-62-9
674	D-(glycerol 1-phosphate)	D-Glycerol 1-phosphate	C00093	439162	34363-28-5	J4.456C	15978		C3H9O6P	172.014					http://www.kegg.jp/dbget-bin/www_bget?cpd:C00093	map00561 Glycerolipid metabolism;map00564 Glycerophospholipid metabolism;map01100 Metabolic pathways;map01110 Biosynthesis of secondary metabolites;map02010 ABC transporters;map05231 Choline metabolism in cancer
676	3-(4-hydroxyphenyl)propionic acid	3-(4-hydroxyphenyl)propionic acid	C01744	10394	501-97-3	J1.565B	32980	HMDB02199	C9H10O3	166.063	Organic compounds	Phenylpropanoids and polyketides	Phenylpropanoic acids	Not Available	http://www.kegg.jp/dbget-bin/www_bget?cpd:C01744
678	4-hydroxy-3-methoxybenzoic acid;		C06672	8468	121-34-6
680	Methoxamedrine 1	Methoxamine	C07513	6082	61-16-5	J5.717G	6839	HMDB14861	C11H17NO3	211.121	Organic compounds	Benzenoids	Benzene and substituted derivatives	Methoxybenzenes	http://www.kegg.jp/dbget-bin/www_bget?cpd:C07513
683	glutamine 1	glutamine	C00064	5961	56-85-9	J1.279C	283003	HMDB00641	C5H10N2O3	146.069	Organic compounds	Organic acids and derivatives	Carboxylic acids and derivatives	Amino acids, peptides, and alogues	http://www.kegg.jp/dbget-bin/www_bget?cpd:C00303
689	2-Deoxy-D-galactose 2	2-Deoxy-D-galactose	C02781	225612	1949-89-9	J14.948I	27411	HMDB12327	C6H12O5	164.069	Organic Compounds	Organooxygen compounds	Carbohydrates and carbohydrate conjugates	Monosaccharides	http://www.genome.jp/dbget-bin/www_bget?cpd:C02781
690	N-Acetyl-L-glutamic acid 2	N-Acetyl-L-glutamic acid	C00624	70914	1188-37-0	J37.497K	17533	HMDB01138	C7H11NO5	189.064	Organic Compounds	Organic acids and derivatives	Carboxylic acids and derivatives	Amino acids, peptides, and alogues	http://www.genome.jp/dbget-bin/www_bget?cpd:C00624	map01130 Biosynthesis of antibiotics ;map01100 Metabolic pathways ;map01110 Biosynthesis of secondary metabolites ;map01210 2-Oxocarboxylic acid metabolism ;map00220 Arginine biosynthesis ;map01230 Biosynthesis of amino acids
692	O-Phosphorylethanolamine	O-Phosphorylethanolamine	C00346	1015	1071-23-4	J12.176B	17553	HMDB00224	C2H8NO4P	141.019	Organic compounds	Organophosphorus compounds	Organic phosphoric acids and derivatives	Phosphate esters	http://www.kegg.jp/dbget-bin/www_bget?cpd:C00346	map00564 Glycerophospholipid metabolism;map00600 Sphingolipid metabolism;map01100 Metabolic pathways;map01503 Cationic antimicrobial peptide (CAMP) resistance;map04071 Sphingolipid sigling pathway
695	methionine sulfoxide 2		C02989	847	3226-65-1
696	gentisic acid	gentisic acid	C00628	3469	490-79-9	J6.046A	17189	HMDB00152	C7H6O4	154.027	Organic compounds	Benzenoids	Benzene and substituted derivatives	Benzoic acids and derivatives	http://www.kegg.jp/dbget-bin/www_bget?cpd:C00628	map00350 Tyrosine metabolism;map00362 Benzoate degradation;map00626 phthalene degradation;map01100 Metabolic pathways;map01120 Microbial metabolism in diverse environments
702	alpha-D-glucosamine 1-phosphate	D-Glucosamine 1-phosphate	C06156	740	2152-75-2	J1.531.908I	27625		C6H14NO8P	259.046					http://www.genome.jp/dbget-bin/www_bget?cpd:C06156	map00520 Amino sugar and nucleotide sugar metabolism ;map01100 Metabolic pathways ;map01130 Biosynthesis of antibiotics ;map04931 Insulin resistance
704	carbamoyl-aspartic acid 2		C00438	279	923-37-5
717	hypoxanthine 1	hypoxanthine	C00262	790	68-94-0	J1.934H	17368	HMDB00157	C5H4N4O	136.038	Organic compounds	Organoheterocyclic compounds	Imidazopyrimidines	Purines and purine derivatives	http://www.kegg.jp/dbget-bin/www_bget?cpd:C00262	map00230 Purine metabolism;map01100 Metabolic pathways
721	N-Acetyl-L-phenylalanine 2	N-Acetyl-L-phenylalanine	C03519	74839	2018-61-3	J27.562J	16259	HMDB00512	C11H13NO3	207.089	Organic Compounds	Organic acids and derivatives	Carboxylic acids and derivatives	Amino acids, peptides, and alogues	http://www.genome.jp/dbget-bin/www_bget?cpd:C03519	map00360 Phenylalanine metabolism
731	Methyl-beta-D-galactopyranoside			17751029	1824-94-8
736	beta-Mannosylglycerate 2			5460194	164324-35-0
742	Benzoin 1	Benzoin	C01408	8400	119-53-9	J20.621K	176823	HMDB32039	C14H12O2	212.084					http://www.kegg.jp/dbget-bin/www_bget?cpd:C01408
745	N(alpha),N(alpha)-dimethyl-L-histidine	lpha,lpha-Dimethyl-L-histidine	C04259	440274	24940-57-6	J2.749.606G	16029		C8H13N3O2	183.101					http://www.genome.jp/dbget-bin/www_bget?cpd:C04259
749	Farnesal 6	Farnesal	C03461	68150	19317-11-4	J102.721B	15894		C15H24O	220.183					http://www.kegg.jp/dbget-bin/www_bget?cpd:C03461	map00900 Terpenoid backbone biosynthesis;map00909 Sesquiterpenoid and triterpenoid biosynthesis;map01130 Biosynthesis of antibiotics
750	Tagatose 1			92092	87-81-0
753	Myristic Acid	Myristic acid	C06424	11005	544-63-8	J4.411C	28875	HMDB00806	C14H28O2	228.209	Organic Compounds	Lipids and lipid-like molecules	Fatty Acyls	Fatty acids and conjugates	http://www.genome.jp/dbget-bin/www_bget?cpd:C06424	map00061 Fatty acid biosynthesis ;map01100 Metabolic pathways
756	2,6-Diaminopimelic acid 2		C00680	865	583-93-7
757	3-phenylcatechol	3-Phenylcatechol	C02526	254	1133-63-7	J631.139C	16205		C12H10O2	186.068					http://www.genome.jp/dbget-bin/www_bget?cpd:C02526	map00621 Dioxin degradation ;map01100 Metabolic pathways ;map01120 Microbial metabolism in diverse environments ;map01220 Degradation of aromatic compounds
759	Atrazine-2-hydroxy 4	Hydroxyatrazine	C06552	16553	2163-68-0	J9.489G	18316		C8H15N5O	197.128					http://www.genome.jp/dbget-bin/www_bget?cpd:C06552	map00791 Atrazine degradation ;map01100 Metabolic pathways ;map01120 Microbial metabolism in diverse environments
763	D-Altrose 1	D-Altrose	C06464	94780	1990-29-0	J14.385E	28385		C6H12O6	180.063					http://www.kegg.jp/dbget-bin/www_bget?cpd:C06464
785	glucose 1	glucose	C01662	24749	50-99-7	J4.109B	4167	HMDB00122	C6H12O6	180.063	Organic compounds	Organooxygen compounds	Carbohydrates and carbohydrate conjugates	Monosaccharides	http://www.kegg.jp/dbget-bin/www_bget?cpd:C00031	map00010 Glycolysis / Gluconeogenesis;map00030 Pentose phosphate pathway;map00052 Galactose metabolism;map00500 Starch and sucrose metabolism;map00520 Amino sugar and nucleotide sugar metabolism;map00521 Streptomycin biosynthesis;map00524 Butirosin and neomycin biosynthesis;map00901 Indole alkaloid biosynthesis;map01100 Metabolic pathways;map01110 Biosynthesis of secondary metabolites;map01130 Bi…
794	glucuronic acid 1	glucuronic acid	C00191	94715	1700908	J82.112H	4178	HMDB00127	C6H10O7	194.043	Organic compounds	Organooxygen compounds	Carbohydrates and carbohydrate conjugates	Sugar acids and derivatives	http://www.kegg.jp/dbget-bin/www_bget?cpd:C00191	map00040 Pentose and glucurote interconversions;map00053 Ascorbate and aldarate metabolism;map00500 Starch and sucrose metabolism;map00520 Amino sugar and nucleotide sugar metabolism;map00562 Inositol phosphate metabolism;map01100 Metabolic pathways
795	dl-p-Hydroxyphenyllactic acid	p-Hydroxyphenyllactate	C03672	9378	6482-98-0	J70.493H	17385	HMDB00755	C9H10O4	182.058	Organic Compounds	Phenylpropanoids and polyketides	Phenylpropanoic acids		http://www.genome.jp/dbget-bin/www_bget?cpd:C03672	map00130 Ubiquinone and other terpenoid-quinone biosynthesis ;map00350 Tyrosine metabolism ;map01110 Biosynthesis of secondary metabolites
808	mannose 2	mannose	C01662	24749	3458-28-4	J82.111J	4208	HMDB00169	C6H12O6	180.063	Organic compounds	Organooxygen compounds	Carbohydrates and carbohydrate conjugates	Monosaccharides	http://www.kegg.jp/dbget-bin/www_bget?cpd:C00159	map00051 Fructose and mannose metabolism;map00052 Galactose metabolism;map00520 Amino sugar and nucleotide sugar metabolism;map01100 Metabolic pathways;map02010 ABC transporters;map02060 Phosphotransferase system (PTS);map04142 Lysosome
813	tyramine	tyramine	C00483	5610	51-67-2	J4.123H	15760	HMDB00306	C8H11NO	137.084	Organic compounds	Benzenoids	Benzene and substituted derivatives	Phenethylamines	http://www.kegg.jp/dbget-bin/www_bget?cpd:C00483	map00350 Tyrosine metabolism;map00680 Methane metabolism;map00950 Isoquinoline alkaloid biosynthesis;map01060 Biosynthesis of plant secondary metabolites;map01063 Biosynthesis of alkaloids derived from shikimate pathway;map01110 Biosynthesis of secondary metabolites;map04080 Neuroactive ligand-receptor interaction;map04974 Protein digestion and absorption
817	histidine 2	histidine	C00135	6274	71-00-1	J221.225K	27570		C6H9N3O2	155.07					http://www.kegg.jp/dbget-bin/www_bget?cpd:C00768
823	lysine	lysine	C00047	5962	56-87-1	J1.280G	25094		C6H14N2O2	146.106					http://www.kegg.jp/dbget-bin/www_bget?cpd:C16440
835	Hydantoin, 5-(4-hydroxybutyl)- 2	Hydantoin, 5-(4-hydroxybutyl)		95514	5458-06-0
839	tyrosine 1	tyrosine	C01536	1153	60-18-4	J9.173A	17895	HMDB00158	C9H11NO3	181.074	Organic compounds	Phenylpropanoids and polyketides	Phenylpropanoic acids	Not Available	http://www.kegg.jp/dbget-bin/www_bget?cpd:C00082	map00130 Ubiquinone and other terpenoid-quinone biosynthesis;map00231 Puromycin biosynthesis;map00261 Monobactam biosynthesis;map00350 Tyrosine metabolism;map00360 Phenylalanine metabolism;map00400 Phenylalanine, tyrosine and tryptophan biosynthesis;map00401 Novobiocin biosynthesis;map00460 Cyanoamino acid metabolism;map00680 Methane metabolism;map00730 Thiamine metabolism;map00940 Phenylpropanoi…
843	8-Aminocaprylic acid			66085	1002-57-9
851	conduritol b epoxide 2			2859	6090-95-5
858	panthenol 2	Pantothenol	D03727	4678	16485-10-2	J4.605A	27373	HMDB04231	C9H19NO4	205.131	Organic Compounds	Lipids and lipid-like molecules	Fatty Acyls	Fatty amides	http://www.genome.jp/dbget-bin/www_bget?cpd:C05944	map00770 Pantothete and CoA biosynthesis
868	4-hydroxy-3-methoxycinnamaldehyde 1			9984	458-36-6
882	N-alpha-Acetyl-L-ornithine 2	N-Acetylornithine	C00437	907	1572591	J37.495D	16543	HMDB03357	C7H14N2O3	174.1	Organic compounds	Organic acids and derivatives	Carboxylic acids and derivatives	Amino acids, peptides, and alogues	http://www.kegg.jp/dbget-bin/www_bget?cpd:C00437	map00220 Arginine biosynthesis;map01100 Metabolic pathways;map01110 Biosynthesis of secondary metabolites;map01130 Biosynthesis of antibiotics;map01210 2-Oxocarboxylic acid metabolism;map01230 Biosynthesis of amino acids
883	gly-pro	Z-Gly-Pro	C01632	79101	704-15-4	J203.419K	10096		C15H18N2O5	306.122					http://www.genome.jp/dbget-bin/www_bget?cpd:C01632
898	gluconic acid 1			10690	526-95-4			HMDB00625			Organic compounds	Organooxygen compounds	Carbohydrates and carbohydrate conjugates	Sugar acids and derivatives
904	Saccharic acid			33037	576-42-1			HMDB00663			Organic compounds	Organooxygen compounds	Carbohydrates and carbohydrate conjugates	Sugar acids and derivatives
911	xanthine	xanthine	C00385	1188	69-89-6	J2.371J	17712	HMDB00292	C5H4N4O2	152.033	Organic compounds	Alkaloids and derivatives	Not Available	Not Available	http://www.kegg.jp/dbget-bin/www_bget?cpd:C00385	map00230 Purine metabolism;map00232 Caffeine metabolism;map01060 Biosynthesis of plant secondary metabolites;map01065 Biosynthesis of alkaloids derived from histidine and purine;map01100 Metabolic pathways;map01110 Biosynthesis of secondary metabolites;map01120 Microbial metabolism in diverse environments
915	palmitoleic acid	Palmitoleic acid	C08362	4668	373-49-9	J12.503B	28716	HMDB03229	C16H30O2	254.225	Organic Compounds	Lipids and lipid-like molecules	Fatty Acyls	Fatty acids and conjugates	http://www.genome.jp/dbget-bin/www_bget?cpd:C08362	map00061 Fatty acid biosynthesis
916	cytidine-monophosphate 1		C00055	314	63-37-6			HMDB00095			Organic compounds	Nucleosides, nucleotides, and alogues	Pyrimidine nucleotides	Pyrimidine ribonucleotides
920	Cysteinylglycine 1			65270	19246-18-5			HMDB00078			Organic compounds	Organic acids and derivatives	Carboxylic acids and derivatives	Amino acids, peptides, and alogues
925	Glucosaminic acid	D-Glucosaminic acid	C03752	73563	3646-68-2	J205.566J	17784		C6H13NO6	195.074					http://www.genome.jp/dbget-bin/www_bget?cpd:C03752	map00030 Pentose phosphate pathway ;map01120 Microbial metabolism in diverse environments ;map02060 Phosphotransferase system (PTS)
927	mucic acid	mucic acid	C01807	607	526-99-8	J6.665F	30852	HMDB00639	C6H10O8	210.038	Organic Compounds	Organooxygen compounds	Carbohydrates and carbohydrate conjugates	Sugar acids and derivatives	http://www.genome.jp/dbget-bin/www_bget?cpd:C00879	map00053 Ascorbate and aldarate metabolism
929	palmitic acid	palmitic acid	C00249	985	1957-10-3	J1.378A	15756	HMDB00220	C16H32O2	256.24	Organic compounds	Lipids and lipid-like molecules	Fatty Acyls	Fatty acids and conjugates	http://www.kegg.jp/dbget-bin/www_bget?cpd:C00249	map00061 Fatty acid biosynthesis;map00062 Fatty acid elongation;map00071 Fatty acid degradation;map00073 Cutin, suberine and wax biosynthesis;map01040 Biosynthesis of unsaturated fatty acids;map01060 Biosynthesis of plant secondary metabolites;map01100 Metabolic pathways;map01212 Fatty acid metabolism
933	N-Carbamylglutamate 4	N-Carbamyl-L-glutamate	C05829	121396	1188-38-1	J2.088.972A	71028	HMDB15673	C6H10N2O5	190.059	Organic Compounds	Organic acids and derivatives	Carboxylic acids and derivatives	Amino acids, peptides, and alogues	http://www.genome.jp/dbget-bin/www_bget?cpd:C05829	map00340 Histidine metabolism
936	Glucoheptonic acid 2			25588	23351-51-1
938	Allantoic acid 3	Allantoic acid	C00499	203	99-16-1	J11.619J	30837	HMDB01209	C4H8N4O4	176.055	Organic compounds	Organic acids and derivatives	Carboxylic acids and derivatives	Amino acids, peptides, and alogues	http://www.kegg.jp/dbget-bin/www_bget?cpd:C00499	map00230 Purine metabolism;map01100 Metabolic pathways;map01120 Microbial metabolism in diverse environments
943	Guanidinosuccinic acid 4	Guanidinosuccinic acid	C03139	97856	6133-30-8	J322.537B	17072	HMDB03157	C5H9N3O4	175.059	Organic Compounds	Organic acids and derivatives	Carboxylic acids and derivatives	Amino acids, peptides, and alogues	http://www.genome.jp/dbget-bin/www_bget?cpd:C03139
944	Isopropyl-beta-D-thiogalactopyranoside	Isopropyl-beta-D-thiogalactopyranoside		552632	367-93-1
951	myo-inositol	myo-inositol	C06153	892	87-89-8	J4.282J	17268	HMDB00211	C6H12O6	180.063	Organic compounds	Organooxygen compounds	Alcohols and polyols	Cyclic alcohols and derivatives	http://www.kegg.jp/dbget-bin/www_bget?cpd:C00137	map00052 Galactose metabolism;map00053 Ascorbate and aldarate metabolism;map00521 Streptomycin biosynthesis;map00562 Inositol phosphate metabolism;map01100 Metabolic pathways;map01120 Microbial metabolism in diverse environments;map01130 Biosynthesis of antibiotics;map02010 ABC transporters;map04070 Phosphatidylinositol sigling system
952	uric acid	Uric acid	C00366	1175	66-22-8	J2.372H	17775	HMDB00289	C5H4N4O3	168.028	Organic Compounds	Alkaloids and derivatives			http://www.genome.jp/dbget-bin/www_bget?cpd:C00366	map00230 Purine metabolism ;map01100 Metabolic pathways ;map01120 Microbial metabolism in diverse environments ;map04976 Bile secretion
953	Linoleic acid methyl ester			5284421	112-63-0
963	trans-3,5-Dimethoxy-4-hydroxycinnamaldehyde 1		C05610	5280802	4206-58-0
972	N-Acetyl-beta-D-mannosamine 4			3084028	7772-94-3
976	guanine 1	guanine	C00242	764	73-40-5	J9.344K	16235	HMDB00132	C5H5N5O	151.049	Organic compounds	Organoheterocyclic compounds	Imidazopyrimidines	Purines and purine derivatives	http://www.kegg.jp/dbget-bin/www_bget?cpd:C00242	map00230 Purine metabolism;map01100 Metabolic pathways
978	Mono(2-ethylhexyl)phthalate	2-Ethylhexyl phthalate	C03343	20393	4376-20-9	J28.572B		HMDB13248	C16H22O4	278.152	Organic compounds	Benzenoids	Benzene and substituted derivatives	Benzoic acids and derivatives	http://www.genome.jp/dbget-bin/www_bget?cpd:C03343
985	Isoxanthopterin	Isoxanthopterin	C03975	10729	529-69-1	J102.690I	16713	HMDB00704	C6H5N5O2	179.044	Organic Compounds	Organoheterocyclic compounds	Pteridines and Derivatives	Pterins and Derivatives	http://www.genome.jp/dbget-bin/www_bget?cpd:C03975
1001	5-Methoxyindole-3-acetic acid		C05660	18986	3471-31-6			HMDB04096			Organic compounds	Organoheterocyclic compounds	Indoles and derivatives	Indolyl carboxylic acids and derivatives
1002	Thioctamide 1		C00248	863	3206-73-3	J25.390A	17460	HMDB00962	C8H15NOS2	205.06	Organic compounds	Organoheterocyclic compounds	Dithiolanes	Lipoamides	http://www.kegg.jp/dbget-bin/www_bget?cpd:C00248
1004	d-Glucoheptose 2	d-Glucoheptose		219662	62475-58-5
1009	Indolelactate 2	Indolelactate	C02044	92904	1821-52-9		17282	HMDB00671	C11H11NO3	205.074	Organic compounds	Organoheterocyclic compounds	Indoles and derivatives	Indolyl carboxylic acids and derivatives	http://www.kegg.jp/dbget-bin/www_bget?cpd:C02043	map00380 Tryptophan metabolism
1020	linolenic acid		C06427	5280934	463-40-1
1024	spermidine 2	spermidine	C00315	1102	124-20-9	J10.054D	16610	HMDB01257	C7H19N3	145.158	Organic compounds	Organonitrogen compounds	Amines	Secondary amines	http://www.kegg.jp/dbget-bin/www_bget?cpd:C00315	map00330 Arginine and proline metabolism;map00410 beta-Alanine metabolism;map00480 Glutathione metabolism;map00940 Phenylpropanoid biosynthesis;map01100 Metabolic pathways;map02010 ABC transporters;map04976 Bile secretion
1027	tryptophan 1	tryptophan	C00806	1148	73-22-3	J9.181B	16828	HMDB00929	C11H12N2O2	204.09	Organic compounds	Organoheterocyclic compounds	Indoles and derivatives	Indolyl carboxylic acids and derivatives	http://www.kegg.jp/dbget-bin/www_bget?cpd:C00078	map00260 Glycine, serine and threonine metabolism;map00380 Tryptophan metabolism;map00400 Phenylalanine, tyrosine and tryptophan biosynthesis;map00404 Staurosporine biosynthesis;map00901 Indole alkaloid biosynthesis;map00966 Glucosinolate biosynthesis;map00970 Aminoacyl-tR biosynthesis;map01060 Biosynthesis of plant secondary metabolites;map01061 Biosynthesis of phenylpropanoids;map01063 Biosynth…
1029	Fructose 2,6-biphosphate degr prod 2	D-Fructose 2,6-bisphosphate	C00665	105021	79082-92-1	J470.690K	28602	HMDB01047	C6H14O12P2	339.996	Organic Compounds	Organooxygen compounds	Carbohydrates and carbohydrate conjugates	Glycosyl compounds	http://www.genome.jp/dbget-bin/www_bget?cpd:C00665	map00051 Fructose and mannose metabolism ;map04152 AMPK sigling pathway ;map04922 Glucagon sigling pathway ;map05230 Central carbon metabolism in cancer
1047	5-Hydroxyindole-3-acetic acid 2	5-Hydroxyindoleacetate	C05635	1826	54-16-0	J11.030B	27823	HMDB00763	C10H9NO3	191.058	Organic compounds	Organoheterocyclic compounds	Indoles and derivatives	Indolyl carboxylic acids and derivatives	http://www.kegg.jp/dbget-bin/www_bget?cpd:C05635	map00380 Tryptophan metabolism;map01100 Metabolic pathways;map04726 Serotonergic sypse
1048	stearic acid	stearic acid	C01530	5281	1957-11-4	J1.379J	25629	HMDB00827	C18H36O2	284.272	Organic compounds	Lipids and lipid-like molecules	Fatty Acyls	Fatty acids and conjugates	http://www.kegg.jp/dbget-bin/www_bget?cpd:C01530	map00061 Fatty acid biosynthesis;map01040 Biosynthesis of unsaturated fatty acids;map01060 Biosynthesis of plant secondary metabolites;map04745 Phototransduction - fly
1056	alpha-Santonin 2	alpha-Santonin	C02206	5156	481-06-1	J6.172G	16363		C15H18O3	246.126					http://www.genome.jp/dbget-bin/www_bget?cpd:C02206
1075	indole-3-acetamide 4	indole-3-acetamide	C02693	397	879-37-8	J128.124K	16031	HMDB29739	C10H10N2O	174.079	Organic compounds	Organoheterocyclic compounds	Indoles and derivatives	Indoles	http://www.kegg.jp/dbget-bin/www_bget?cpd:C02693	map00380 Tryptophan metabolism
1081	fructose-6-phosphate	fructose-6-phosphate	C00085	69507	643-13-0	J92.807K	15946	HMDB00124	C6H13O9P	260.03	Organic Compounds	Organophosphorus compounds	Organic phosphoric acids and derivatives	Phosphate esters
1091	Phenyl beta-D-glucopyranoside	Phenyl beta-D-glucopyranoside	C11611	65080	1464-44-4	J149.732D	8083		C12H16O6	256.095					http://www.genome.jp/dbget-bin/www_bget?cpd:C11611
1093	glucose-6-phosphate 1	Aldohexose 6-phosphate	C03251	439958	56-73-5	J166.116G	2559		C6H13O9P	260.03					http://www.genome.jp/dbget-bin/www_bget?cpd:C03251
1125	N-Acetyltryptophan 2			2002	87-32-1
1136	resveratrol 2	Resveratrol	C03582	5056	501-36-0	J11.775G	27881	HMDB03747	C14H12O3	228.079	Organic Compounds	Phenylpropanoids and polyketides	Stilbenes		http://www.genome.jp/dbget-bin/www_bget?cpd:C03582	map00945 Stilbenoid, diarylheptanoid and gingerol biosynthesis ;map01061 Biosynthesis of phenylpropanoids ;map01110 Biosynthesis of secondary metabolites ;map04211 Longevity regulating pathway ;map04212 Longevity regulating pathway - worm
1142	Purine riboside	Purine riboside	C01736	68368	550-33-4	J1.609H	18255	HMDB29956	C10H12N4O4	252.086	Organic Compounds				http://www.genome.jp/dbget-bin/www_bget?cpd:C01736
1146	cis-gondoic acid			5282768	5561-99-9
1159	6-phosphogluconic acid	6-Phospho-D-glucote	C00345	422	53411-70-4	J1.343.743B	48928	HMDB01316	C6H13O10P	276.025	Organic Compounds	Organooxygen compounds	Carbohydrates and carbohydrate conjugates	Monosaccharides	http://www.genome.jp/dbget-bin/www_bget?cpd:C00345	map00030 Pentose phosphate pathway ;map01100 Metabolic pathways ;map01110 Biosynthesis of secondary metabolites ;map01120 Microbial metabolism in diverse environments ;map01130 Biosynthesis of antibiotics ;map01200 Carbon metabolism
1162	Abietic Acid 2	Abietic acid	C06087	90895	514-10-3	J10.135D	28987		C20H30O2	302.225					http://www.genome.jp/dbget-bin/www_bget?cpd:C06087	map00904 Diterpenoid biosynthesis ;map01100 Metabolic pathways ;map01110 Biosynthesis of secondary metabolites
1169	uridine 1	Uridine	C00299	6029	58-96-8	J4.593D	16704	HMDB00296	C9H12N2O6	244.07	Organic Compounds	Nucleosides, Nucleotides, and Alogues	Pyrimidine Nucleosides and Alogues		http://www.genome.jp/dbget-bin/www_bget?cpd:C00299	map00240 Pyrimidine metabolism ;map01100 Metabolic pathways
1180	saccharopine 3	Saccharopine	C00449	1087	997-68-2	J7.215J	16927	HMDB00279	C11H20N2O6	276.132	Organic Compounds	Organic acids and derivatives	Carboxylic acids and derivatives	Amino acids, peptides, and alogues	http://www.genome.jp/dbget-bin/www_bget?cpd:C00449	map00300 Lysine biosynthesis ;map00310 Lysine degradation ;map01100 Metabolic pathways ;map01110 Biosynthesis of secondary metabolites ;map01130 Biosynthesis of antibiotics ;map01230 Biosynthesis of amino acids
1184	cytidine-monophosphate degr prod		C00055	314	63-37-6			HMDB00095			Organic compounds	Nucleosides, nucleotides, and alogues	Pyrimidine nucleotides	Pyrimidine ribonucleotides
1204	Neohesperidin	Neohesperidin	C09806	232990	13241-33-3	J15.272B	59016	HMDB30748	C28H34O15	610.19	Organic Compounds	Phenylpropanoids and polyketides	Flavonoids	Flavonoid Glycosides	http://www.genome.jp/dbget-bin/www_bget?cpd:C09806	map00941 Flavonoid biosynthesis
1205	DL-dihydrosphingosine 1			3126	13552-09-5
1206	Homocystine 2	Homocystine	C01817	69382	462-10-2	J5.770C	174853	HMDB00575	C8H16N2O4S2	268.055	Organic compounds	Organic acids and derivatives	Carboxylic acids and derivatives	Amino acids, peptides, and alogues	http://www.kegg.jp/dbget-bin/www_bget?cpd:C01817	map00270 Cysteine and methionine metabolism
1240	inosine	inosine	C00294	804	58-63-9	J1.388I	17596	HMDB00195	C10H12N4O5	268.081	Organic compounds	Nucleosides, nucleotides, and alogues	Purine nucleosides	Not Available	http://www.kegg.jp/dbget-bin/www_bget?cpd:C00294	map00230 Purine metabolism;map01100 Metabolic pathways
1250	1-Monopalmitin			14900	542-44-9
1251	glutathione - H2O	Glutathione	C00051	124886	70-18-8	J10.686K	16856	HMDB00125	C10H17N3O6S	307.084	Organic Compounds	Organic acids and derivatives	Carboxylic acids and derivatives	Amino acids, peptides, and alogues	http://www.genome.jp/dbget-bin/www_bget?cpd:C00051	map00270 Cysteine and methionine metabolism ;map00480 Glutathione metabolism ;map01100 Metabolic pathways ;map02010 ABC transporters ;map04918 Thyroid hormone synthesis ;map04976 Bile secretion
1257	androsterone 2	androsterone	C00523	225	53-41-8	J4.145I	16032	HMDB00031	C19H30O2	290.225	Organic compounds	Lipids and lipid-like molecules	Steroids and steroid derivatives	Androstane steroids	http://www.kegg.jp/dbget-bin/www_bget?cpd:C00523	map00140 Steroid hormone biosynthesis
1265	phytosphingosine 2	phytosphingosine	C12144	122121	554-62-1	J13.584D	46961	HMDB04610	C18H39NO3	317.293	Organic compounds	Lipids and lipid-like molecules	Sphingolipids	Not Available	http://www.kegg.jp/dbget-bin/www_bget?cpd:C12144	map00600 Sphingolipid metabolism;map01100 Metabolic pathways
1280	sucrose	sucrose	C00089	5988	57-50-1	J4.581K	17992	HMDB00258	C12H22O11	342.116	Organic compounds	Organooxygen compounds	Carbohydrates and carbohydrate conjugates	Glycosyl compounds	http://www.kegg.jp/dbget-bin/www_bget?cpd:C00089	map00052 Galactose metabolism;map00500 Starch and sucrose metabolism;map01100 Metabolic pathways;map02010 ABC transporters;map02060 Phosphotransferase system (PTS);map04742 Taste transduction;map04973 Carbohydrate digestion and absorption
1285	lactose 1	lactose	C00243	493593	63-42-3	J353.435I	17716	HMDB00186	C12H22O11	342.116	Organic compounds	Organooxygen compounds	Carbohydrates and carbohydrate conjugates	Glycosyl compounds	http://www.kegg.jp/dbget-bin/www_bget?cpd:C00243	map00052 Galactose metabolism;map01100 Metabolic pathways;map02010 ABC transporters;map02060 Phosphotransferase system (PTS);map04973 Carbohydrate digestion and absorption
1291	spermine 4	spermine	C00750	1103	71-44-3	J5.246I	15746	HMDB01256	C10H26N4	202.216	Organic compounds	Organonitrogen compounds	Amines	Secondary amines	http://www.kegg.jp/dbget-bin/www_bget?cpd:C00750	map00330 Arginine and proline metabolism;map00410 beta-Alanine metabolism;map00480 Glutathione metabolism;map01100 Metabolic pathways;map04976 Bile secretion
1294	lactulose 1	Lactulose	C07064	11333	4618-18-2	J86.091C	6359	HMDB00740	C12H22O11	342.116	Organic Compounds	Organooxygen compounds	Carbohydrates and carbohydrate conjugates	Glycosyl compounds	http://www.genome.jp/dbget-bin/www_bget?cpd:C07064
1303	cellobiose 1	cellobiose	C06422	10712	528-50-7	J6.676A	17057		C12H22O11	342.116					http://www.kegg.jp/dbget-bin/www_bget?cpd:C00185	map00500 Starch and sucrose metabolism;map01100 Metabolic pathways;map02010 ABC transporters;map02060 Phosphotransferase system (PTS)
1308	11-beta-prostaglandin-F-2-alpha 2	11-epi-Prostaglandin F2alpha	C05959	5280886	38432-87-0	J401.553	27595	HMDB11137	C20H34O5	354.241	Organic Compounds	Lipids and lipid-like molecules	Fatty Acyls	Eicosanoids	http://www.genome.jp/dbget-bin/www_bget?cpd:C05959	map00590 Arachidonic acid metabolism
1319	maltose	maltose	C01971	6255	69-79-4	J4.871B	17306	HMDB00163	C12H22O11	342.116	Organic compounds	Organooxygen compounds	Carbohydrates and carbohydrate conjugates	Glycosyl compounds	http://www.kegg.jp/dbget-bin/www_bget?cpd:C00208	map00500 Starch and sucrose metabolism;map01100 Metabolic pathways;map02010 ABC transporters;map02030 Bacterial chemotaxis;map02060 Phosphotransferase system (PTS);map04742 Taste transduction;map04973 Carbohydrate digestion and absorption
1326	Monoolein			5283468	111-03-5
1327	guanosine	guanosine	C00387	765	118-00-3	J10.076E	16750	HMDB00133	C10H13N5O5	283.092	Organic compounds	Nucleosides, nucleotides, and alogues	Purine nucleosides	Not Available	http://www.kegg.jp/dbget-bin/www_bget?cpd:C00387	map00230 Purine metabolism;map01100 Metabolic pathways
1334	2'-deoxyguanosine 2	2'-Deoxyguanosine	C00330	638	961-07-9	J13.863K	17172	HMDB00085	C10H13N5O4	267.097	Organic Compounds	Nucleosides, Nucleotides, and Alogues	Purine Nucleosides and Alogues	Purine 3'-deoxyribonucleosides	http://www.genome.jp/dbget-bin/www_bget?cpd:C00330	map00230 Purine metabolism ;map01100 Metabolic pathways
1338	cytidine 2	cytidine	C00475	596	65-46-3	J4.837B	17562	HMDB00089	C9H13N3O5	243.085	Organic compounds	Nucleosides, nucleotides, and alogues	Pyrimidine nucleosides	Not Available	http://www.kegg.jp/dbget-bin/www_bget?cpd:C00475	map00240 Pyrimidine metabolism;map01100 Metabolic pathways
1347	Gentiobiose 2	Gentiobiose	C08240	92807	554-91-6	J10.207E	28066		C12H22O11	342.116					http://www.genome.jp/dbget-bin/www_bget?cpd:C08240
1351	Isomaltose 1	Isomaltose	C00252	5460022	499-40-1	J150.529G	28189	HMDB02923	C12H22O11	342.116	Organic compounds	Organooxygen compounds	Carbohydrates and carbohydrate conjugates	Glycosyl compounds	http://www.kegg.jp/dbget-bin/www_bget?cpd:C00252	map00500 Starch and sucrose metabolism
1354	melibiose 1	Melibiose	C05402	440658	66009-10-7	J6.735K	28053	HMDB00048	C12H22O11	342.116	Organic Compounds	Organooxygen compounds	Carbohydrates and carbohydrate conjugates	Glycosyl compounds	http://www.genome.jp/dbget-bin/www_bget?cpd:C05402	map00052 Galactose metabolism ;map02010 ABC transporters
1357	Digalacturonic acid 1	Digalacturonic acid	C02273	439694	5894-59-7	J506.523B	28737	HMDB39721	C12H18O13	370.075	Organic compounds	Organooxygen compounds	Carbohydrates and carbohydrate conjugates	Sugar acids and derivatives	http://www.kegg.jp/dbget-bin/www_bget?cpd:C02273	map00040 Pentose and glucurote interconversions;map01100 Metabolic pathways;map02010 ABC transporters
1360	melibiose 1	Melibiose	C05402	440658	66009-10-7	J6.735K	28053	HMDB00048	C12H22O11	342.116	Organic Compounds	Organooxygen compounds	Carbohydrates and carbohydrate conjugates	Glycosyl compounds	http://www.genome.jp/dbget-bin/www_bget?cpd:C05402	map00052 Galactose metabolism ;map02010 ABC transporters
1365	4-Androsten-19-ol-3,17-dione 2	19-Hydroxyandrost-4-ene-3,17-dione	C05290	252379	510-64-5	J104.102I	27967	HMDB03955	C19H26O3	302.188	Organic Compounds	Lipids and lipid-like molecules	Steroids and Steroid Derivatives	Androstane steroids	http://www.genome.jp/dbget-bin/www_bget?cpd:C05284	map00140 Steroid hormone biosynthesis ;map01100 Metabolic pathways
1366	melibiose 2	Melibiose	C05402	440658	66009-10-7	J6.735K	28053	HMDB00048	C12H22O11	342.116	Organic Compounds	Organooxygen compounds	Carbohydrates and carbohydrate conjugates	Glycosyl compounds	http://www.genome.jp/dbget-bin/www_bget?cpd:C05402	map00052 Galactose metabolism ;map02010 ABC transporters
1370	3,7,12-Trihydroxycoprostane 2	3alpha,7alpha,12alpha-Trihydroxycoprostane	C05454	160520	547-96-6	J40.089K	16496	HMDB01457	C27H48O3	420.36	Organic Compounds	Lipids and lipid-like molecules	Steroids and Steroid Derivatives	Cholestane steroids	http://www.genome.jp/dbget-bin/www_bget?cpd:C05454	map00120 Primary bile acid biosynthesis ;map01100 Metabolic pathways
1380	daidzein	Daidzein	C10208	5281708	486-66-8	J6.014C	28197	HMDB03312	C15H10O4	254.058	Organic Compounds	Phenylpropanoids and polyketides	Isoflavonoids	Isoflav-2-enes	http://www.genome.jp/dbget-bin/www_bget?cpd:C10208	map00943 Isoflavonoid biosynthesis ;map01061 Biosynthesis of phenylpropanoids ;map01110 Biosynthesis of secondary metabolites
1381	Galactinol 3	Galactinol	C01236	439451	3687-64-7	J475.283J	175053	HMDB05826	C12H22O11	342.116	Organic compounds	Organooxygen compounds	Carbohydrates and carbohydrate conjugates	Glycosyl compounds	http://www.kegg.jp/dbget-bin/www_bget?cpd:C01235	map00052 Galactose metabolism
1386	piperine 1	Piperine	C03882	4840	94-62-2	J4.701E	28821	HMDB29377	C17H19NO3	285.137	Organic Compounds	Alkaloids and Derivatives			http://www.genome.jp/dbget-bin/www_bget?cpd:C03882	map00960 Tropane, piperidine and pyridine alkaloid biosynthesis ;map01064 Biosynthesis of alkaloids derived from ornithine, lysine and nicotinic acid
1388	naringenin 3		C00509	439246	93602-28-9
1391	hydrocortisone	hydrocortisone	C00735	5754	50-23-7	J1.908I	17650	HMDB14879	C21H30O5	362.209	Organic compounds	Lipids and lipid-like molecules	Steroids and steroid derivatives	Hydroxysteroids	http://www.kegg.jp/dbget-bin/www_bget?cpd:C00735	map00140 Steroid hormone biosynthesis;map01100 Metabolic pathways;map04080 Neuroactive ligand-receptor interaction;map04960 Aldosterone-regulated sodium reabsorption;map04976 Bile secretion;map05200 Pathways in cancer;map05215 Prostate cancer;map07225 Glucocorticoid and meneralocorticoid receptor agonists/antagonists
1394	Galactinol 1	Galactinol	C01236	439451	3687-64-7	J475.283J	175053	HMDB05826	C12H22O11	342.116	Organic compounds	Organooxygen compounds	Carbohydrates and carbohydrate conjugates	Glycosyl compounds	http://www.kegg.jp/dbget-bin/www_bget?cpd:C01235	map00052 Galactose metabolism
1416	Chlorogenic Acid 1	Chlorogenic Acid	C00852	9476	327-97-9	J108.009A	16112	HMDB03164	C16H18O9	354.095	Organic compounds	Organooxygen compounds	Alcohols and polyols	Cyclic alcohols and derivatives	http://www.kegg.jp/dbget-bin/www_bget?cpd:C00852	map00940 Phenylpropanoid biosynthesis;map00941 Flavonoid biosynthesis;map00945 Stilbenoid, diarylheptanoid and gingerol biosynthesis;map01110 Biosynthesis of secondary metabolites
1422	5-Dihydrocortisol 2			10592	516-41-6
1428	trehalose-6-phosphate	Trehalose 6-phosphate	C00689	122336	4484-88-2	J741.923F	18283	HMDB01124	C12H23O14P	422.082	Organic Compounds	Organooxygen compounds	Carbohydrates and carbohydrate conjugates	Disaccharides	http://www.genome.jp/dbget-bin/www_bget?cpd:C00689	map00500 Starch and sucrose metabolism ;map01100 Metabolic pathways ;map02060 Phosphotransferase system (PTS) ;map04723 Retrograde endocanbinoid sigling
1431	Ergosterol	Ergosterol	C01694	444679	57-87-4	J209.317K	16933	HMDB00878	C28H44O	396.339	Organic Compounds	Lipids and lipid-like molecules	Steroids and Steroid Derivatives	Ergostane steroids	http://www.genome.jp/dbget-bin/www_bget?cpd:C01694	map00100 Steroid biosynthesis ;map01100 Metabolic pathways ;map01130 Biosynthesis of antibiotics
1434	raffinose	raffinose	C00492	439242	512-69-6	J9.760H	16634	HMDB03213	C18H32O16	504.169	Organic compounds	Organooxygen compounds	Carbohydrates and carbohydrate conjugates	Oligosaccharides	http://www.kegg.jp/dbget-bin/www_bget?cpd:C00492	map00052 Galactose metabolism;map02010 ABC transporters
1435	Melezitose	Melezitose	C08243	92817	597-12-6	J9.861B	6731	HMDB11730	C18H32O16	504.169	Organic Compounds	Organooxygen compounds	Carbohydrates and carbohydrate conjugates	Oligosaccharides	http://www.genome.jp/dbget-bin/www_bget?cpd:C08243
1442	Maltotriitol			118008	32860-62-1
